# Supplementary material for: Integrated Multiomics Analyses Revealing Different Molecular Profiles Between Early- and Late-Stage Lung Adenocarcinoma
Source: Front Oncol. 2021 Oct 21;11:746943. doi: 10.3389/fonc.2021.746943 (PMC8567144; doi:10.3389/fonc.2021.746943)
Supplement: Supplementary Figure S1 — Representative HE staining images of ES and LS tissues (×4 magnification; the lower right corner, ×40 magnification). [file DataSheet_1.zip]

Archive with 15 entries (15 files):
- Supplementary Figure S10-version2.tif
- Supplementary Figure S11-version2.tif
- Supplementary Figure S12-version2.tif
- Supplementary Figure S13-version2.tif
- Supplementary Figure S14-version2.tif
- Supplementary Figure S15-version2.tif
- Supplementary Figure S1-version2.tif
- Supplementary Figure S2--version2.tif
- Supplementary Figure S3-version2.tif
- Supplementary Figure S4-version2.tif
- Supplementary Figure S5-version2.tif
- Supplementary Figure S6-version2.tif
- Supplementary Figure S7-version2.tif
- Supplementary Figure S8-version2.tif
- Supplementary Figure S9-version2.tif
