# Supplementary material for: Integrated Multiomics Analyses Revealing Different Molecular Profiles Between Early- and Late-Stage Lung Adenocarcinoma
Source: Front Oncol. 2021 Oct 21;11:746943. doi: 10.3389/fonc.2021.746943 (PMC8567144; doi:10.3389/fonc.2021.746943)
Supplement: Supplementary file 2 [file DataSheet_2.zip]

Archive with 7 entries (7 files):
- Supplementary Table S1.xlsx
- Supplementary Table S2.docx
- Supplementary Table S3.xlsx
- Supplementary Table S4.doc
- Supplementary Table S5.xlsx
- Supplementary Table S6.xlsx
- Revised Supplementary Table S7.xlsx
