# Supplementary material for: Integrated Multiomics Analyses Revealing Different Molecular Profiles Between Early- and Late-Stage Lung Adenocarcinoma
Source: Front Oncol. 2021 Oct 21;11:746943. doi: 10.3389/fonc.2021.746943 (PMC8567144; doi:10.3389/fonc.2021.746943)
Supplement: Supplementary file 2 [file DataSheet_2.zip › Supplementary Table S1.xlsx]

## Sheet: Sheet1
Supplementary Table S1 Genes inclueded in the targeted panel.
ABL1
ADAMTS16
AKT3
ARAF
ASXL1
AXIN1
BARD1
BCOR
BRAF
BRIP1
CASP8
CCNE1
CDH1
CDKN1A
CDKN2D
CHEK2
CRTC1
CUL3
DAG1
DNMT3A
ELAC2
EPHA3
ERBB2
ERG
EWSR1
FANCE
FBXW7
FGF3
FGFR3
FLT4
FOXP3
GATA2
GNA11
GRB2
H19
HDAC6
HRAS
IDH2
IGH
INHBA
JAK2
KDM5C
KMT2C
KLHL6
LZTR1
MAP2K4
MAX
MEF2B
MPL
MSR1
MXI1
NF1
NOTCH2
NSD1
PALB2
PAX5
PDGFRB
PIK3C3
PIM1
POLE
PRKCA
PTEN
RAD21
RARB
RICTOR
RUNX1
SDHD
SMAD3
SMC3
SOX2
SRC
STAT5B
TBX21
TET2
TNFAIP3
TOP2B
TSHR
WDFY2
XPO1
ABL2
ADAMTS20
ALK
ARFRP1
ATM
AXL
BCL2
BCORL1
BRCA1
BTG1
CBFB
CD274
CDK12
CDKN1B
CEBPA
CIC
CSF1R
CYLD
DAXX
DNMT3B
ELF3
EPHA5
ERBB3
ERRFI1
EZH2
FANCF
FGF10
FGF4
FGFR4
FOXL2
FRS2
GATA3
GNA13
GRIN2A
H3F3A
HDAC8
HRH2
IFNAR1
IKBKE
INPP4B
JAK3
KDM6A
KMT2D
KRAS
MAGI2
MAP3K1
MAZ
MEN1
MRE11A
MTA3
MYC
NF2
NOTCH3
NTRK1
PARK2
PBRM1
PDK1
PIK3CA
PLCG2
POU5F1
PRKCB
PTK2
RAD50
RARG
RNASEL
RUNX1T1
SETD2
SMAD4
SMO
SOX9
SRD5A2
STK11
TBX3
TFE3
TNFRSF13B
TP53
U2AF1
NSD2
YY1
ACER2
AK5
AMER1
ARID1A
ATR
BAD
BCL2L1
BCR
BRCA2
BTK
CBL
CD74
CDK2
CDKN2A
CEBPB
CREB1
CTCF
CYP17A1
DDR2
DOT1L
EML4
EPHA7
ERBB4
ESR1
FAM46C
FANCG
FGF12
FGF6
FH
FOXM1
FUBP1
GATA4
GNAQ
GRM3
HDAC1
HGF
HSD3B1
IFNAR2
IKZF1
IRF2
JUN
KDR
KIAA1549
LMO1
MALAT1
MAPK1
MCL1
MET
MSH2
MTOR
MYCL
NFE2L2
NOTCH4
NTRK2
PARP1
PBX1
PIGF
PIK3CB
PLK1
PPP2R1A
PRKCI
PTK2B
RAD51
RB1
RNF43
RUNX3
SF3B1
SMARCA2
SNCAIP
SPEN
STAG2
SUFU
TCF3
TGFB1
TNFRSF14
TRAF6
UGT1A1
WHSC1L1
ZBTB2
ACVR1B
AKR1B10
APC
ARID1B
ATRX
BAI3
BCL2L11
BHLHE40
BRD1
C11ORF30
CCND1
CD79A
CDK4
CDKN2B
CHD2
CREBBP
CTLA4
CYP2C19
DICER1
DUSP6
EP300
EPHB1
ERCC1
ETV1
FANCA
FANCL
FGF14
FGF7
FLCN
FOXO1
GAB1
GATA6
GNAS
GRM8
HDAC2
HMGA2
HSP90AA1
IGF1
IL7R
IRF4
KAT6A
KEAP1
KIF5B
LPP
MAML2
MAPK3
MDM2
MITF
MSH4
MUC1
MYCN
NFKBIA
NPM1
NTRK3
PARP2
PDCD1
PIK3C2A
PIK3CG
PML
PRDM1
PRKDC
PTPN11
RAF1
RBM10
RORC
SDHA
SHC1
SMARCA4
SOCS1
SPOP
STAT3
SYK
TERC
TGFBR2
TNFRSF8
TRIM33
VEGFA
WISP3
ZNF143
ACVR2A
AKT1
APCDD1
ARID2
AURKA
BAK1
BCL2L2
BIRC5
BRD3
CARD11
CCND2
CD79B
CDK6
CDKN2B-AS1
CHD4
CRKL
CTNNA1
CYP2D6
DIRAS3
EDNRA
EPCAM
EPHB2
ERCC2
ETV4
FANCC
FAS
FGF19
FGFR1
FLI1
FOXO3
GABRA6
GID4
GNRHR
GSK3B
HDAC3
HNF1A
HSPA4
IGF1R
ING1
IRS2
KAT6B
KEL
KIT
LRP1B
MAP2K1
MAPK8
MDM4
MLH1
MSH5
MUC16
MYD88
NKX2-1
NR4A3
NUP93
PARP3
PDCD1LG2
PIK3C2B
PIK3R1
PMS2
PREX2
PRSS8
QKI
RANBP2
RCOR1
ROS1
SDHB
SLIT2
SMARCB1
SOS1
SPP1
STAT4
TAF1
TERT
TLR4
TOP1
TSC1
VEGFB
WT1
ZNF217
ADAMTS12
AKT2
AR
ASPSCR1
AURKB
BAP1
BCL7A
BLM
BRD4
CASP3
CCND3
CDC73
CDK8
CDKN2C
CHEK1
CRLF2
CTNNB1
CYP3A4
DNMT1
EGFR
EPHA2
EPHB6
ERCC3
ETV6
FANCD2
FAT1
FGF23
FGFR2
FLT3
FOXP1
GATA1
GLI1
GPR124
GSTP1
HDAC4
HOXA-AS2
IDH1
IGF2
ING4
JAK1
KDM5A
KMT2A
KLF4
LYN
MAP2K2
MAPK8IP1
MED12
MMP9
MSH6
MUTYH
NBN
NOTCH1
NRAS
PAK3
PARP4
PDGFRA
PIK3C2G
PIK3R2
POLD1
PRKAR1A
PTCH1
RAC1
RARA
RET
RPTOR
SDHC
SMAD2
SMARCD1
SOX10
SPTA1
STAT5A
TAF15
TET1
TMPRSS2
TOP2A
TSC2
VHL
XIST
ZNF703
