# Supplementary material for: Integrated Multiomics Analyses Revealing Different Molecular Profiles Between Early- and Late-Stage Lung Adenocarcinoma
Source: Front Oncol. 2021 Oct 21;11:746943. doi: 10.3389/fonc.2021.746943 (PMC8567144; doi:10.3389/fonc.2021.746943)
Supplement: Supplementary file 2 [file DataSheet_2.zip › Supplementary Table S3.xlsx]

## Sheet: early amp
Supplementary Table S2. Significant amplification and deletion regions of early and late stages of LUAD
cytoband	1p36.33	1q21.2	1q21.1	15q25.2	7q34	1q21.1	15q13.3	8p11.22	1q32.1	22q11.21	1p36.21	1p11.2	9q12	15q21.1	17q12	9q21.11	9p11.2	16p11.2	21p11.2	9q13	15q25.2	2p11.1	7q11.23	15q11.2	9q13	2p11.2	22q11.21	5q13.2	22q11.1	10q11.22	10q11.22	8p23.3	2q14.1	17p13.3	9p11.2	9q21.11	1q21.1	2p11.2	22p11.2	15q11.2	21p12	18p11.1	7q11.21	9q21.11	2p11.2	11p15.4	22p11.2	17q25.3	3q11.1
q value	5.9907e-10	4.3455e-09	4.9087e-09	1.3119e-08	1.7869e-08	5.0071e-09	2.7396e-08	7.0243e-08	1.0596e-07	1.0596e-07	7.0243e-08	2.1544e-07	1.3254e-08	2.8781e-07	6.5199e-07	4.9087e-09	4.9087e-09	8.2864e-07	1.3072e-07	4.5956e-09	1.3034e-06	4.5854e-07	1.8193e-06	5.0071e-09	4.9087e-09	6.048e-06	4.8297e-06	7.2391e-06	7.2391e-06	1.7607e-05	3.6185e-05	4.1986e-05	6.5985e-05	8.0425e-05	2.5523e-06	4.3455e-09	1.4334e-05	9.5888e-05	0.0001499	1.0192e-07	4.5251e-05	0.0015709	0.0015709	4.9087e-09	0.00041024	0.0037895	0.0036146	0.022244	0.026354
residual q value	1.0083e-09	4.9087e-09	1.2694e-08	1.5546e-08	1.7869e-08	3.0489e-08	3.5258e-08	7.0243e-08	1.0596e-07	1.3483e-07	1.5218e-07	2.1544e-07	3.843e-07	4.07e-07	6.5199e-07	6.6528e-07	6.7727e-07	8.2864e-07	1.0372e-06	1.2034e-06	1.3034e-06	1.8421e-06	1.9319e-06	3.1882e-06	5.9907e-06	6.048e-06	6.9282e-06	7.2391e-06	7.2391e-06	2.0376e-05	4.1367e-05	4.1986e-05	6.5985e-05	8.0425e-05	0.00010015	0.00013877	0.0001837	0.00020582	0.00025198	0.00051006	0.00063832	0.0015709	0.001692	0.0022423	0.0026326	0.0037895	0.0060207	0.022244	0.026354
wide peak boundaries	chr1:191804-786560	chr1:148519189-148773772	chr1:145971159-146367796	chr15:82234686-82650931	chr7:142283439-142711480	chr1:144449756-145398945	chr15:27816698-32948799	chr8:39057771-39878730	chr1:206088409-206418764	chr22:21065237-21371029	chr1:12820941-13381457	chr1:121062925-121282822	chr9:45256996-61526574	chr15:44627339-45016366	chr17:36826915-37076572	chr9:65032009-65392123	chr9:39814631-40566548	chr16:32683060-32897724	chr21:8367626-8734417	chr9:61980941-62291388	chr15:84118562-84534308	chr2:92125842-92375354	chr7:75016505-75431248	chr15:21768050-22032688	chr9:63036635-63561279	chr2:87642652-87847505	chr22:18522406-18972605	chr5:69158124-71614344	chr22:15582260-15935778	chr10:47409382-48189152	chr10:46742802-47006780	chr8:1-2826553	chr2:113348694-113667858	chr17:1-405743	chr9:41031079-42138959	chr9:67612718-68364436	chr1:143261342-143551479	chr2:89207421-89541798	chr22:1-10675264	chr15:22256363-22624968	chr21:1-5290394	chr18:15455651-15544192	chr7:63482786-63869507	chr9:65565785-66769112	chr2:90168325-91748955	chr11:2694349-3071079	chr22:11692626-12019266	chr17:82875752-83257441	chr3:90675839-91346080
genes in wide peak	OR4F16	NBPF14	TXNIP	RPS17	MTRNR2L6	DRD5P2	APBA2	ADAM3A	AVPR1B	POM121L8P	PRAMEF2	FCGR1B	SPATA31A7	B2M	LHX1	FOXD4L5	ANKRD20A3	SLC6A10P	RNA5-8S5	[LOC554249]	GOLGA6L5P	[ACTR3BP2]	GTF2IP1	NF1P2	LOC286297	PLGLB2	GGT3P	CCNB1	POTEH	CTSLP2	PTPN20	CLN8	RABL2A	DOC2B	CBWD5	PGM5	LOC645166	[LOC101927050]	[LOC102723780]	GOLGA8IP	PWP2	[LOC644669]	MIR4283-2	ANKRD20A1	LOC654342	CARS	LOC102723769	TBCD	[EPHA3]
	FAM138D	NUDT4P2	POLR3GL	CPEB1		NBPF15	CHRNA7	ADAM2	SRGAP2	BCRP2	PRAMEF5	HIST2H2BA	FAM74A1	SPG11	AATF	LOC101929583	ANKRD20A2		RNA18S5		GOLGA2P7		PMS2P2	POTEB2	AQP7P1	PLGLB1	PRODH	CDK7	DUXAP8	NPY4R	BMS1P5	MYOM2	DDX11L2	RPH3AL	LOC440896	ANKRD20A1				GOLGA8EP	C21orf33		MIR4283-1	CBWD5		CDKN1C		B3GNTL1
	OR4F29	NUDT4P1	HFE2	EFL1		PPIAL4D	TRPM1	ADAM18	C1orf186	FAM230B	HNRNPCL1	SRGAP2C	FAM74A4	TRIM69	MIR2909		AQP7P3		RNA28S5		UBE2Q2P1		STAG3L1	MIR3118-3	AQP7P3	RGPD1	DGCR6	GTF2H2	POTEH-AS1	SYT15	GLUD1P7	DLGAP2	RPL23AP7	SCGB1C2	PGM5P2	CBWD5				HERC2P2	ICOSLG			LOC286297		KCNQ1		METRNL
	LOC100132062		NUDT4P2	GOLGA2P10		LOC645166	OCA2	ADAM9	FAM72A	LOC100996335	PRAMEF10	FAM72B	SPATA31A5	TERB2	LOC102723471		LOC554249		LOC100507412		DNM1P41		RCC1L	MIR3118-2	LOC101928195	RGPD2	DGCR5	NAIP	BMS1P17	FRMPD2	FRMPD2B	ARHGEF10	CBWD2	LOC100506371	CBWD6	FOXD4L3				REREP3	LOC105372833			FOXD4L4		NAP1L4		RPL23AP87
	LOC100133331		NOTCH2NL	CPEB1-AS1		SRGAP2B	SCG5	ADAM32			PRAMEF8			PATL2			FGF7P3		RNA45S5		LOC440300		NSUN5P1	MIR5701-2	LOC101929583		RIMBP3	PMCHL2	LINC01297	AGAP12P		KBTBD11	FOXD4L1	LOC100506388	FOXD4L6	ANKRD20A3				GOLGA8J				ANKRD20A3		SLC22A18
	LOC100288069		NUDT4P1	SAXO2		FAM72D	TJP1	ADAM5			PRAMEF18			LOC100419583			GXYLT1P3		MIR6724-1		LOC642423		TRIM73	MIR5701-1			LOC642643	RAD17	BMS1P22	FAM35DP		FBXO25	WASH2P	LOC105371430	CNTNAP3B	CBWD3				GOLGA8CP				AQP7P3		SLC22A18AS
	LOC101928626		NBPF10	ADAMTS7P1		PPIAL4E	HERC2	LOC100130964			PRAMEF4						FAM95B1		MIR6724-2		GOLGA6L4		TRIM74	POTEB			TMEM191B	SMN1		AGAP9		FAM87A	FAM138B		FAM27E2	PGM5-AS1				HERC2P7				LOC642929		PHLDA2
	MIR6723		LOC101928979	GOLGA6L9		NBPF20	ARHGAP11A				PRAMEF13						LOC101929583		MIR6724-3		EFTUD1P1		GTF2IRD2B	LOC101927079			PI4KAP1	SMN2		BMS1P6		TDRP	MIR1302-3		MIR4477A	FAM27E3								GXYLT1P3		KCNQ1OT1
			RNVU1-6	GOLGA6L17P		SRGAP2-AS1	FAN1				PRAMEF11						LOC102724238				UBE2Q2L		LOC541473				LOC100996432	TAF9		FAM25C		ERICH1	PGM5P3-AS1		LOC102725126	FAM27B								FAM95B1		KCNQ1DN
				GOLGA6L10		LOC101927429	FAM189A1				PRAMEF6						LOC102724580				LOC102724034		NCF1C				LOC102725072	SERF1A		ANXA8		ZNF596	PGM5P4-AS1		LOC105376064	LOC102723709								LOC101928195		KCNQ1-AS1
				LOC727751		RNVU1-14	DKFZP434L187				HNRNPCL2										LOC103171574		SPDYE8P					SMA4		FAM25G		LOC286083												LOC101928381		SNORA54
				UBE2Q2P2		LOC103091866	GREM1				PRAMEF7												GATSL2					SMA5		CH17-360D5.1		LOC401442												LOC101929583
				LOC102724034			KLF13				PRAMEF25												LOC100101148					BDP1		LOC102724593		OR4F21
							MTMR10				PRAMEF26												POM121C					MCCC2		LOC105378292		ERICH1-AS1
							NSMCE3				PRAMEF33P												PMS2P7					CENPH		LOC107001062		RPL23AP53
							CHRFAM7A				PRAMEF19																	MRPS36				MIR596
							ULK4P3				PRAMEF34P																	MARVELD2				MIR3674
							ULK4P1				HNRNPCL3																	CCDC125				DLGAP2-AS1
							ARHGAP11B				PRAMEF22																	LOC441081				LOC101927752
							OTUD7A				PRAMEF15																	LOC647859				LOC101927815
							LOC283710				PRAMEF14																	GUSBP3				LOC101928058
							GOLGA8G				HNRNPCL4																	GTF2H2B				MIR7160
							GOLGA8IP				PRAMEF27																	GTF2H2C				KBTBD11-OT1
							FMN1																					SERF1B
							HERC2P10																					GTF2H2C_2
							MIR211																					GUSBP9
							HERC2P9																					OCLN
							WHAMMP2																					LOC101928924
							GOLGA8N																					AK6
							PDCD6IPP2																					LOC102724392
							GOLGA8J
							GOLGA8T
							GOLGA8K
							GOLGA8M
							GOLGA8O
							GOLGA6L7P
							GOLGA8H
							LOC100130111
							LOC100131315
							GOLGA8F
							WHAMMP1
							LOC100288637
							LOC100289656
							MIR1268A
							MIR4509-1
							MIR4509-2
							LOC100996255
							GOLGA8R
							LOC101928042
							LOC102725022
							LOC105370757
[truncated: 2 more columns]

## Sheet: early del
Supplementary Table S2. Significant amplification and deletion regions of early and late stages of LUAD
cytoband	3p21.31	16p11.2	3p25.3	7q21.12	12q14.1	17p13.3	20q11.21	12p13.1	22q13.1	1p21.3	2p11.2	12q24.31
q value	0.0088748	0.041252	0.011762	0.045183	0.045183	0.045183	0.051554	0.065934	0.066878	0.095464	0.095464	0.095464
residual q value	0.041252	0.041252	0.045183	0.045183	0.045183	0.045183	0.051554	0.067694	0.067694	0.095464	0.0967	0.0967
wide peak boundaries	chr3:36684776-123179805	chr16:33782327-35177475	chr3:9181448-16182209	chr7:1-149196588	chr12:55463495-58101252	chr17:177050-18661541	chr20:30387222-31307193	chr12:1-104145242	chr22:37308986-43209524	chr1:16672022-244401361	chr2:1-242193529	chr12:1-133275309
genes in wide peak	ACAA1	hsa-mir-1826	ATP2B2	hsa-mir-1975	hsa-mir-616	ABR	MLLT10P1	hsa-mir-616	ACO2	hsa-mir-664	hsa-mir-1244-1	hsa-mir-616
	ACVR2B	UBE2MP1	BTD	hsa-mir-96	APOF	ACADVL	DEFB115	hsa-mir-1244-3	ADSL	hsa-mir-3119-1	hsa-mir-3130-3	hsa-mir-1244-3
	ACY1	LINC00273	FANCD2	ACHE	ATP5B	ADORA2B		A2M	ATF4	ABCA4	hsa-mir-1245	A2M
	ADPRH		FBLN2	ACTB	CD63	ALOX12		A2MP1	BIK	ABL2	AAMP	A2MP1
	ALAS1		HRH1	ADCY1	CDK2	ALOX12B		ASIC1	TSPO	ACADM	ACADL	ACACB
	ALCAM		IRAK2	ADCYAP1R1	CDK4	ALOX12P2		ACVR1B	CSNK1E	ACTA1	ACP1	ACADS
	AMT		OGG1	AEBP1	CS	ALOX15		ACVRL1	CYP2D7	ACTN2	ACTG2	ASIC1
	APEH		PPARG	AHR	CYP27B1	ALOX15B		ADCY6	CYP2D6	ADAR	ACVR1	ACVR1B
	ARF4		RAF1	AKR1B1	DGKA	ARRB2		ABCD2	CYB5R3	ADORA1	ACVR2A	ACVRL1
	RHOA		RPL32	AMPH	DDIT3	ASGR1		AMHR2	EP300	ADORA3	ACYP2	ADCY6
	ATP6V1A		SEC13	AOAH	ERBB3	ASGR2		APAF1	XRCC6	PARP1	ADCY3	ALDH2
	ERC2-IT1		SLC6A1	AQP1	B4GALNT1	ASPA		APOF	MCHR1	AGL	ADD2	ABCD2
	CACNA1D		SLC6A6	ARF5	BLOC1S1	ATP1B2		APOBEC1	H1F0	AGT	ADRA2B	AMHR2
	SLC25A20		SLC6A11	ASL	GLI1	ATP2A3		AQP2	KCNJ4	AK2	AGXT	APAF1
	CAMP		SYN2	ASNS	INHBC	C1QBP		AQP5	LGALS1	AK4	ALK	APOF
	CASR		TIMP4	AZGP1	ITGA7	CD68		AQP6	LGALS2	ALDH9A1	ALPI	APOBEC1
	CBLB		NR2C2	OPN1SW	KIF5A	CHD3		ARF3	MFNG	ALPL	ALPP	AQP2
	CCK		VHL	BLVRA	LRP1	CHRNB1		ARHGDIB	MGAT3	ALX3	ALPPL2	AQP5
	CD80		WNT7A	BPGM	MARS	CHRNE		ARL1	NAGA	AMPD1	BIN1	AQP6
	CD86		XPC	BRAF	METTL1	COX10		ART4	NDUFA6	AMPD2	ANXA4	ARF3
	ENTPD3		BRPF1	CACNA2D1	MIP	CLDN7		ASCL1	SNU13	AMY1A	AOX1	ARHGDIB
	CD47		COLQ	CALCR	MMP19	CRK		ATF1	PDGFB	AMY1B	APOB	ARL1
	CDC25A		CAMK1	CALD1	MYL6	CTNS		ATP2B1	PMM1	AMY1C	RHOB	ART4
	CISH		SH3BP5	CALU	MYO1A	DLG4		ATP5B	POLR2F	AMY2A	RND3	ASCL1
	CCR1		VGLL4	CAMK2B	NAB2	DNAH9		ATP5G2	RANGAP1	AMY2B	ATIC	ATF1
	CCR3		TATDN2	CAPZA2	NACA	DPH1		AVPR1A	RPL3	APCS	ATP5G3	ATP2A2
	CCR5		IQSEC1	CASP2	PA2G4	DRG2		BCAT1	SOX10	APOA2	ATP6V1B1	ATP2B1
	CCR8		ARPC4	CAV1	PRIM1	DVL2		BICD1	SREBF2	FASLG	KIF1A	ATP5B
	ACKR2		TADA3	CAV2	RAB5B	EFNB3		BTG1	ST13	ARF1	AUP1	ATP5G2
	COL7A1		ATG7	KRIT1	RBMS2	EIF4A1		C1R	TCF20	RHOC	BARD1	AVPR1A
	COL8A1		CAND2	CCT6A	RDH5	EIF5A		C1S	TEF	ARNT	BCS1L	BCAT1
	CPOX		NUP210	CD36	RPL41	ENO3		C3AR1	PLA2G6	ASTN1	BCYRN1	BCL7A
	CSTA		ANKRD28	SEPT7	RPS26	FGF11		CACNA1C	GALR3	SERPINC1	BMPR2	BICD1
	CTNNB1		CAPN7	CDK6	TSPAN31	FLII		CACNB3	CACNA1I	ATF3	BOK	BTG1
	CX3CR1		MKRN2	CFTR	SHMT2	GP1BA		CCND2	SYNGR1	ATP1A1	ZFP36L2	C1R
	CYP8B1		THUMPD3	CHN2	PMEL	GPS2		CCNT1	GRAP2	ATP1A2	BUB1	C1S
	DAG1		HACL1	CHRM2	SMARCC2	GUCY2D		CD4	PICK1	ATP1A4	CACNB4	C3AR1
	DNASE1L3		TTLL3	AP1S1	STAT2	HIC1		CD9	GTPBP1	ATP1B1	CAD	CACNA1C
	DOCK3		LSM3	CLCN1	STAT6	ITGAE		CD27	APOBEC3B	ATP2B4	CALM2	CACNB3
	DRD3		CCDC174	CLK2P1	SUOX	LLGL1		CD63	JOSD1	ATP5F1	CAPG	CCND2
	DUSP7		GHRL	COL1A2	TAC3	MEIS3P1		CD69	RBX1	ATP6V0B	CASP8	CCNT1
	CELSR3		SETD5	CPA1	RDH16	MNT		CDK2	DNAL4	AVPR1B	CASP10	CD4
	EPHA3		TMEM40	CPA2	HSD17B6	MYH1		CDK4	TAB1	ADGRB2	CCNT2	CD9
	FHIT		EMC3	CLDN4	TIMELESS	MYH2		CDKN1B	SLC25A17	BCL9	CD8A	CD27
	FLNB		BRK1	CLDN3	ZBTB39	MYH3		CHD4	DDX17	BGLAP	CD8B	SCARB1
	GAP43		CIDEC	CRHR2	PAN2	MYH4		CNTN1	TOB2	BMP8B	CD28	CD63
	GBE1		RBSN	CUX1	TSFM	MYH8		COL2A1	KDELR3	BRDT	CENPA	CD69
	GNAI2		MTMR14	CYP3A7	CTDSP2	MYH10		CPM	TRIOBP	C1QA	CHN1	CDK2
	GNAT1		MRPS25	CYP3A4	RNF41	MYO1C		CREBL2	CDC42EP1	C1QB	CHRNA1	CDK4
	GOLGA4		CRELD1	CYP3A5	GDF11	NUP88		CS	DMC1	C1QC	CHRND	CDKN1B
	GOLGB1		TMEM43	CYP51A1	CNPY2	OR1D2		CSRP2	PACSIN2	C4BPA	CHRNG	CHD4
	XCR1		HDAC11	DGKB	DCTN2	OR3A1		CYP27B1	TNRC6B	C4BPB	CLK1	CMKLR1
	GPR15		TSEN2	DDC	AVIL	OR3A2		DGKA	TTLL12	C8A	CNGA3	CNTN1
	GPR27		GRIP2	DFNA5	PTGES3	P2RX1		DCN	ZC3H7B	C8B	COL3A1	COL2A1
	GPX1		C3orf20	DLD	OS9	P2RX5		DDIT3	GCAT	CACNA1E	COL4A3	COX6A1
	GRM2		JAGN1	DLX5	BAZ2A	PAFAH1B1		DDX11	CBX6	CACNA1S	COL4A4	CPM
	GSK3B		LINC00852	DLX6	NXPH4	SERPINF1		ATN1	NPTXR	CAPN2	COL5A2	CREBL2
	GTF2E1		IL17RC	DYNC1I1	GPR182	PER1		EPYC	CBX7	CAPZA1	COL6A3	CRY1
	HCLS1		EAF1	SLC26A3	R3HDM2	PFAS		DUSP6	SLC16A8	CAPZB	COX5B	CS
	HGD		FANCD2OS	EGFR	NEMP1	PFN1		PHC1	SH3BP1	CASQ1	CPS1	CSRP2
	HTR1F		CHCHD4	ELN	ESYT1	PITPNA		EIF4B	MAFF	CASQ2	CREB1	CYP27B1
	HYAL1		METTL6	EPHA1	METTL21B	PLD2		CELA1	CBY1	RUNX3	ATF2	DGKA
	IMPDH2		TAMM41	EPHB4	SNORD59A	SERPINF2		ELK3	SUN2	CD1A	CRYBA2	DAO
	ITGA9		IL17RE	EPHB6	GLS2	PMP22		EMP1	TTLL1	CD1B	CRYGA	DCN
	ITIH1		CPNE9	EPO	ORMDL2	POLR2A		ENO2	TMEM184B	CD1C	CRYGB	DDIT3
	ITIH3		FGD5	ERV3-1	IL23A	PSMB6		EPS8	GGA1	CD1D	CRYGC	DDX11
	ITIH4		LOC152274	ETV1	NDUFA4L2	RCVRN		ERBB3	ARFGAP3	CD1E	CRYGD	ATN1
	KPNA1		CIDECP	EVX1	ARHGAP9	RPA1		ETV6	SNORD43	CD2	CTLA4	EPYC
	LAMB2		RPUSD3	EZH2	IKZF4	RPL26		FGF6	CSDC2	CD247	CTNNA2	DTX1
	RPSA		PRRT3	FLNC	SLC26A10	SCO1		FKBP4	RRP7A	CD5L	CYP1B1	DUSP6
	LSAMP		LINC00606	GARS	NABP2	MAP2K4		FOXM1	MCAT	CD34	CYP27A1	PHC1
	LTF		LINC00620	GBAS	PIP4K2C	SHBG		B4GALNT1	APOBEC3C	CD48	DARS	EIF2B1
	MAP4		COL6A4P1	GCK	INHBE	SHMT1		GAPDH	DESI1	CD53	DBI	EIF4B
	MITF		TPRXL	GHRHR	PYM1	SLC2A4		BLOC1S1	SGSM3	CD58	DCTN1	CELA1
	MLH1		LHFPL4	GLI3	SARNP	SOX15		GLI1	CARD10	CDA	DDX1	ELK3
	MOBP		LOC401052	GNA12	ZC3H10	SREBF1		GNB3	EIF3L	CDC20	DES	EMP1
	CD200		THUMPD3-AS1	GNAI1	DNAJC14	VAMP2		GNS	A4GALT	CDC42	DGUOK	ENO2
	MST1		EMC3-AS1	GNB2	ATP23	TOP3A		GPD1	MIEF1	CDKN2C	DHFRP3	STX2
	MST1R		SNORA7A	GNG11	MARCH9	TP53		GPR19	SEPT3	CD52	DLX1	EPS8
	MYD88		MIR563	GNGT1	COQ10A	UBB		GRIN2B	TOMM22	CENPF	DLX2	ERBB3
	MYL3		MIR885	GPR22	MBD6	UBE2G1		GUCY2C	PDXP	RCC1	DNAH6	ETV6
	NDUFB4		GHRLOS	GPER1	ARHGEF25	TRPV1		GYS2	MKL1	CHI3L1	DYNC1I2	FGF6
	NKTR		MKRN2OS	GPR37	AGAP2	YWHAE		HAL	APOBEC3G	CHI3L2	DNMT3A	FKBP4
	CNTN3		FGD5P1	GRB10	OR2AP1	ZNF18		NCKAP1L	XPNPEP3	CHIT1	DOK1	FOXM1
	PDHB		SRGAP3-AS3	GRM3	OR10P1	ZNF232		NR4A1	CENPM	CHML	DPP4	B4GALNT1
	PFKFB4		MIR4270	GRM8	SDR9C7	OR1A1		HNRNPA1	NOL12	LYST	DTNB	GAPDH
	PLCD1		MIR378B	GTF2I	MYL6B	OR1D5		HOXC4	C22orf46	CHRM3	DTYMK	BLOC1S1
	PLXNB1		MIR3134	GTF2IP1	DTX3	OR1E1		HOXC5	CCDC134	CHRNB2	DUSP2	GLI1
	POU1F1		FGD5-AS1	GUSB	METTL7B	OR1E2		HOXC6	BAIAP2L2	CKS1B	E2F6	GNB3
	PRKAR2A		SH3BP5-AS1	HGF	STAC3	OR1G1		HOXC8	L3MBTL2	CLCA1	EEF1B2	GNS
	PRKCD		ARPC4-TTLL3	HIP1	ANKRD52	OR3A3		HOXC9	POLDIP3	CLK2	EGR4	GOLGA3
	PROS1		PRRT3-AS1	HNRNPA2B1	SLC39A5	SLC25A11		HOXC10	C22orf23	PLK3	EMX1	GPD1
	PTH1R		SLC6A1-AS1	HOXA1	SPRYD4	GAS7		HOXC11	PHF5A	CNN3	EN1	GPR19
	PTPRG		HDAC11-AS1	HOXA2	OR6C4	COPS3		HOXC12	MICALL1	CNR2	EPAS1	GRIN2B
	QARS		ATP2B2-IT2	HOXA3	OR6C70	SCARF1		HOXC13	RPS19BP1	COL8A2	EPHA4	GTF2H3
	SNORA62		LOC101927416	HOXA4	OR6C68	TNK1		IAPP	SMDT1	COL9A2	ERBB4	GUCY2C
	ROBO1		LINC01267	HOXA5	MIR26A2	MYH13		IFNG	RRP7BP	COL11A1	ERCC3	GYS2
	ROBO2		LOC105376955	HOXA6	TMEM198B	TNFSF13		IGF1	SERHL	COL16A1	FABP1	HAL
	RPL24		SNORA93	HOXA7	SNORD59B	TNFSF12		IGFBP6	FAM83F	COPA	ACSL3	NCKAP1L
	RPL29			HOXA9	MIR616	TM4SF5		INHBC	ELFN2	CPT2	FAP	NR4A1
	ATXN7			HOXA10	AGAP2-AS1	USP6		ITGA5	TNFRSF13C	CR1	EFEMP1	HNRNPA1
	SCN5A			HOXA11	MIR1228	RABEP1		ITGA7	SNORD139	CR1L	FHL2	HOXC4
	SCN10A			HOXA13	LOC100506844	KCNAB3		ITGB7	SNORD83A	CR2	FKBP1B	HOXC5
	SEMA3F			HPVC1	BLOC1S1-RDH5	AURKB		ITPR2	SNORD83B	CRABP2	FN1	HOXC6
	SLC15A2			AGFG2	LOC101927583	GLP2R		KCNA1	ANKRD54	CRP	FOSL2	HOXC8
	SMARCC1			HSPB1	MIR6758	NTN1		KCNA5	APOBEC3D	CRYZ	FRZB	HOXC9
	NEK4			HUS1	MIR6759	STX8		KCNA6	ENTHD1	CSF1	FSHR	HOXC10
	TCTA			ICA1	LOC105369781	PIGL		KCNC2	DNAJB7	CSF3R	FTH1P3	HOXC11
	TDGF1			IFRD1	LOC105369785	RPH3AL		KCNJ8	CHADL	CSRP1	GAD1	HOXC12
	TGM4			IGFBP1	LRP1-AS	FXR2		KIF5A	MEI1	CTBS	GALNT3	HOXC13
	TKT			IGFBP3	SNORA105C	MPDU1		KLRB1	FAM109B	CTH	GBX2	HPD
	TMF1			IL6		SPAG7		KLRC1	NFAM1	CTPS1	GCG	IAPP
	CLEC3B			IMPDH1		NCOR1		KLRC2	APOBEC3H	CTSE	GCKR	IFNG
	TNNC1			INHBA		CCDC144A		KLRC3	WBP2NL	CTSK	MSTN	IGF1
	UBA7			IRF5		ACAP1		KLRD1	POLR3H	CTSS	GFPT1	IGFBP6
	UPK1B			ITGB8		KIAA0753		KRAS	APOBEC3A	CYP2J2	GGCX	INHBC
	USP4			KCND2		SGSM2		KRT1	APOBEC3F	CYP4A11	GLI2	ITGA5
	UQCRC1			KEL		ARHGAP44		KRT2	SERHL2	CYP4B1	GLS	ITGA7
	VIPR1			LAMB1		HS3ST3B1		KRT3	RNU12	DAB1	GPC1	ITGB7
	WNT5A			LEP		HS3ST3A1		KRT4	ATP5L2	CD55	GPD2	ITPR2
	ZNF35			LFNG		PEMT		KRT5	LINC00634	DBT	GPR1	KCNA1
	ZNF80			LIMK1		CLEC10A		KRT6A	OGFRP1	GADD45A	GPR17	KCNA5
	IFRD2			LRCH4		MYBBP1A		KRT6B	LOC400927	DDOST	GPR35	KCNA6
	MAPKAPK3			MCM7		PRPF8		KRT7	MIR33A	DHX9	GPR39	KCNC2
	SEMA3B			DNAJB9		TRIM16		KRT8	SHISA8	DHCR24	GRB14	KCNJ8
	SLMAP			MDH2		RAI1		KRT18	FAM227A	DIO1	MSH6	KIF5A
	MANF			MEOX2		KIF1C		KRT81	MIR658	DLSTP1	GTF3C2	KLRB1
	ACOX2			MEST		GABARAP		KRT82	MIR659	DPH2	GYPC	KLRC1
	BAP1			MET		NLRP1		KRT83	LOC100130899	DPT	HADHA	KLRC2
	HYAL3			MKLN1		ARHGEF15		KRT84	NDUFA6-AS1	DPYD	HADHB	KLRC3
	CGGBP1			NUDT1		RAP1GAP2		KRT85	MIR1281	DR1	HDLBP	KLRD1
	CADPS			MUC3A		CAMTA2		KRT86	LOC100506271	DRD5P2	HK2	KRAS
	HYAL2			NDUFA4		KDM6B		LAG3	LOC100506472	E2F2	HNMT	KRT1
	B4GALT4			NDUFA5		ZZEF1		LALBA	LOC100506679	ECE1	TLX2	KRT2
	SUCLG2			NDUFB2		MPRIP		LDHB	MIR4534	ECM1	HOXD1	KRT3
	HESX1			CNOT4		CLUH		LRMP	MIR378I	S1PR1	HOXD3	KRT4
	NR1I2			NPY		SMG6		LRP1	MIR4766	EDN2	HOXD4	KRT5
	BSN			NPTX2		WSCD1		LRP6	MIR5096	PHC2	HOXD8	KRT6A
	LIMD1			NRCAM		CTDNEP1		LTA4H	APOBEC3B-AS1	EIF2D	HOXD9	KRT6B
	CCRL2			NRF1		TNFRSF13B		LTBR	APOBEC3A_B	EFNA1	HOXD10	KRT7
	UBA3			OCM2		PIK3R5		LUM	LOC101927051	EFNA3	HOXD11	KRT8
	RPL14			OGDH		ELP5		LYZ	LOC101927257	EFNA4	HOXD12	KRT18
	SEC22C			ORC5		SHPK		M6PR	EP300-AS1	CELSR2	HOXD13	KRT81
	RRP9			SERPINE1		AIPL1		MARS	MIR6820	ELAVL4	HPCAL1	KRT82
	LRRFIP2			PAX4		RNF167		MDM2	MIR6889	ELF3	AGFG1	KRT83
	MAGI1			PCOLCE		SENP3		METTL1	LINC01315	ELK4	DNAJB2	KRT84
	CACNA2D2			PDE1C		OR1A2		KITLG	LOC400927-CSNK1E	ENSA	HSPD1	KRT85
	SLC22A14			PDGFA		SNORA67		MGP	MGAT3-AS1	EPB41	HSPE1	KRT86
	SLC22A13			PDK4		SNORD49A		MGST1	LOC105373031	EPHA8	FOXN2	LAG3
	STXBP5L			SLC26A4		PELP1		MIP	LOC105373044	EPHB2	HTR2B	LALBA
	GUCA1C			PEX1		RANGRF		MMP19	SNORA92	EPHX1	ID2	LDHB
	IQCB1			CDK14		TIMM22		MYBPC1	SNORD140	EPRS	IDH1	LRMP
	DZIP3			PGAM2		TAX1BP3		MYF5		EPS15	SP110	LRP1
	DCAF1			ABCB1		MINK1		MYF6		ESRRG	IGFBP2	LRP6
	IP6K1			ABCB4		GEMIN4		MYL6		ETV3	IGFBP5	LTA4H
	EPM2AIP1			PHKG1		MED31		MYO1A		EXTL1	IHH	LTBR
	PSMD6			PIK3CG		DERL2		PPP1R12A		EXTL2	IL1A	LUM
	TOMM70			PIP		GLOD4		NAB2		EYA3	IL1B	LYZ
	TRANK1			PMS2P1		YBX2		NACA		F3	IL1R1	M6PR
	DLEC1			PMS2P2		MYO15A		NAP1L1		F5	IL1RN	MARS
	EXOG			PMS2P4		TRPV2		NDUFA9		F13B	CXCR1	MDM2
	XYLB			PMS2P5		ANKFY1		NELL2		FAAH	CXCR2	METTL1
	OXSR1			PMS2P3		RASD1		NFE2		FABP3	CXCR2P1	KITLG
	PARP3			PMS2		INPP5K		NFYB		FCER1A	INHA	MGP
	COX17			PODXL		FAM64A		NINJ2		FCER1G	INHBB	MGST1
	ZNF197			POLD2		XAF1		NOP2		FCGR1A	INPP1	MIP
	RBM6			POLR2J		BORCS6		CNOT2		FCGR1B	INPP4A	MMP17
	RBM5			PON1		ALKBH5		SLC11A2		FCGR2A	INPP5D	MMP19
	NME6			PON2		TTC19		NTF3		FCGR2B	ITGA6	MSI1
	CTDSPL			PON3		SLC52A1		NTS		FCGR3A	IRS1	MVK
	CD96			POR		MED9		OLR1		FCGR3B	ITGA4	MYBPC1
	EIF1B			PPIA		WRAP53		PA2G4		FDPS	ITGAV	MYF5
	TRAIP			PPP1R3A		MRM3		PAH		FGR	ITGB6	MYF6
	TFG			PRKAR1B		VPS53		PAWR		FH	KCNF1	MYL2
	ST3GAL6			PRKAR2B		NCBP3		PCBP2		FHL3	KCNJ3	MYL6
	ARIH2			PRSS1		TSR1		CDK17		FOXE3	KCNJ13	MYO1A
	ARL6IP5			PRSS2		DHX33		PDE3A		FOXD2	KCNK3	PPP1R12A
	NPRL2			RELN		NT5M		PDE6H		FLG	KCNS3	NAB2
	CXCR6			PSMA2		ADPRM		PDE1B		FMO1	KHK	NACA
	CSPG5			PSMC2		PLSCR3		PFDN5		FMO2	KIF3C	NAP1L1
	POLQ			PSPH		ZNF286A		PFKM		FMO3	KIF5C	NDUFA9
	CCR9			TAS2R38		ZNF287		SLC25A3		FMO4	AFF3	NELL2
	USP19			PTN		ZNF624		PIK3C2G		FMO5	LCT	NFE2
	PDIA5			PTPN12		NLGN2		PKP2		FMOD	LHCGR	NFYB
	SLC38A3			PTPRZ1		ZBTB4		PMCH		NR5A2	LIMS1	NINJ2
	CYB561D2			PURB		CXCL16		POU6F1		FUCA1	LRP2	NOP2
	TMEM115			RAC1		TRAPPC1		PPP1R1A		ACKR1	LTBP1	NOS1
	RPP14			RALA		ALOXE3		PRB1		IFI6	LY75	CNOT2
	HHLA2			RFC2		ELAC2		PRB3		GALE	EPCAM	SLC11A2
	FSTL1			RNY1		SRR		PRB4		GALNT2	MXD1	NTF3
	FAM107A			RNY3		NXN		PRH1		GBA	MAL	NTS
	WDR6			RNY4		TEKT3		PRH2		GBAP1	MAP2	OAS1
	RASSF1			RNY5		MIS12		PRIM1		GBP1	MAT2A	OAS2
	NISCH			RP9		GID4		PRKAG1		GBP2	MATN3	OAS3
	FILIP1L			RPA3		METTL16		PRPH		GBP3	MCM6	OLR1
	TREX1			CCL24		PHF23		PTHLH		GFI1	MDH1	P2RX4
	SCN11A			SFRP4		FAM57A		TWF1		GJA4	MEIS1	P2RX7
	TUSC2			SLC13A1		FAM106A		PTMS		GJA5	MGAT5	PA2G4
	TWF2			SMO		CTC1		PTPN6		GJA8	MPV17	PEBP1
	TRAK1			FSCN1		NDEL1		PTPRB		GJB3	MYO1B	PAH
	DHX30			SP4		PITPNM3		PTPRO		GJB5	MSH2	PAWR
	SACM1L			SPAM1		DRC3		PTPRR		GCLM	MTIF2	PCBP2
	SCAP			SRI		EMC6		PEX5		GLUL	MYCN	CDK17
	LAMB2P1			AKR1D1		RILP		PZP		GNAI3	MYL1	PDE3A
	MYH15			SRPK2		TEKT1		RAB5B		GNAT2	MYO7B	PDE6H
	EXOSC7			SSBP1		GSG2		RAD52		GNG4	NAB1	PDE1B
	PDZRN3			STX1A		ZMYND15		RAP1B		GNG5	NCL	PFDN5
	RAD54L2			SYPL1		CAMKK1		RARG		SFN	NEB	PFKM
	FRMD4B			TAC1		RPAIN		KDM5A		GPR3	NDUFA10	SLC25A3
	STAB1			TAF6		TMEM107		RBMS2		GPR25	NDUFB3	PIK3C2G
	NBEAL2			TBXAS1		NAA38		RDH5		GPX7	NDUFS1	PKP2
	FAM208A			TFR2		NEURL4		RECQL		GRIK3	SEPT2	PLA2G1B
	KLHL18			TRIP6		ZNF594		RPL41		GSTM1	NEU2	PMCH
	LARS2			TWIST1		HES7		RPS26		GSTM2	NEUROD1	POLE
	RYBP			UBE2H		SPATA22		TSPAN31		GSTM3	NFE2L2	POU6F1
	NAT6			UPP1		MGC12916		SCN8A		GSTM4	NPAS2	PPP1CC
	ABHD14A			VGF		TXNDC17		SCNN1A		GSTM5	NPHP1	PPP1R1A
	NEPRO			ZAN		MIR22HG		SHMT2		GTF2B	NPPC	PRB1
	POC1A			EIF4H		ATPAF2		ST8SIA1		GUCA2A	NR4A2	PRB3
	ABI3BP			CLIP2		TMEM88		PMEL		GUCA2B	ODC1	PRB4
	TMEM158			LAT2		MYOCD		SLC2A3		GUK1	ORC2	PRH1
	NDUFAF3			WNT2		CDRT7		SLC6A12		H3F3A	ORC4	PRH2
	MYRIP			YWHAG		CDRT8		SLC6A13		HCRTR1	OTX1	PRIM1
	PTPN23			ZNF3		CDRT15P1		SLCO1A2		HDAC1	REG3A	PRKAB1
	NECTIN3			ZNF12		SAT2		SMARCC2		HDGF	PAX3	PRKAG1
	CHMP2B			ZKSCAN1		SMYD4		SMARCD1		CFH	PCBP1	PRPH
	DNAH1			ZSCAN21		CNTROB		SNRPF		CFHR1	PDCD1	PSMD9
	HIGD1A			ZNF138		RPL29P2		SOX5		CFHR2	PDE1A	PTHLH
	LRIG1			ZP3		CYB5D1		SP1		MR1	PDE6D	TWF1
	ERC2			ZYX		OVCA2		STAT2		HLX	PDK1	PTMS
	APPL1			AIMP2		USP43		STAT6		HMGN2	PEX13	PTPN6
	ZBTB20			MAFK		KRBA2		SUOX		HMGCL	VIT	PTPN11
	OR5K1			MTERF1		SLC43A2		VAMP1		HMGCS2	SERPINE2	PTPRB
	OR5H1			SHFM1		CYB5D2		SYT1		HPCA	PIGF	PTPRO
	GNL3			TFPI2		C17orf49		TAC3		HSD3B1	PLCL1	PTPRR
	FAM162A			ST7		ZFP3		TARBP2		HSD3B2	PLEK	PXMP2
	FOXP1			ARHGEF5		GGT6		TDG		HSD11B1	PLGLB2	PXN
	ZBTB11			TRRAP		SPNS2		TEAD4		HSPA6	PLGLB1	PEX5
	MORC1			FZD1		WDR81		TMBIM6		HSPA7	PMS1	PZP
	SPCS1			FZD9		LRRC75A-AS1		TFCP2		IGSF3	POLR2D	RAB5B
	SETD2			MAD1L1		ZSWIM7		TSPAN8		HSPG2	POMC	RAD52
	GTPBP8			CUL1		MIEF2		TMPO		HTR1D	POU3F3	RAN
	TAGLN3			TPST1		SMCR5		TNFRSF1A		HTR6	PPM1B	RAP1B
	PRSS50			FKBP6		SMCR8		TPI1		ID3	PPM1G	RARG
	RBM15B			CDK13		TOM1L2		NR2C1		IFI16	PPP1CB	KDM5A
	GMPPB			EIF3B		DNAH2		HSP90B1		CYR61	PPP1R7	RBMS2
	ARHGEF3			DNAH11		RTN4RL1		TULP3		IL6R	PPP3R1	RDH5
	TRAT1			TRIM24		CDRT15		UBE2N		IL10	PRKCE	RECQL
	VILL			TAX1BP1		CFAP52		VDR		IL12RB2	EIF2AK2	RFC5
	IMPG2			BUD31		CCDC42		VWF		ILF2	PROC	RFX4
	ABHD5			SGCE		PIK3R6		WNT1		INPP5B	PSMD1	RPL6
	C3orf18			SKAP2		ODF4		WNT10B		INSRR	PTH2R	RPL41
	SS18L2			MGAM		KCTD11		MAP3K12		IPP	PTMA	RPLP0
	SHISA5			WASL		MFSD6L		TUBA1A		IRF6	PTPN4	RPS26
	TIMMDC1			PLOD3		TRPV3		FGF23		ITPKB	PTPRN	CLIP1
	ZDHHC3			BAZ1B		SLC16A11		MFAP5		IVL	RAB1A	TSPAN31
	ZMYND10			CLDN12		FBXO39		USP5		JAK1	RALB	ATXN2
	PLA1A			DGKI		USP32P1		MLF2		JUN	RANBP2	SCN8A
	TEX264			AP4M1		DHRS7C		SSPN		KCNA2	RBMS1	SCNN1A
	TMA7			TBRG4		TVP23C		KMT2D		KCNA3	REL	SELPLG
	ZNF589			STK17A		CENPV		AAAS		KCNA10	REG1A	SFSWAP
	HEMK1			CYTH3		FLCN		YEATS4		KCNC4	REG1B	SHMT2
	IP6K2			BCL7B		PLD6		HMGA2		KCND3	REG1CP	ST8SIA1
	SFMBT1			ATP6V1F		SLC16A13		ALX1		KCNH1	SNORD20	PMEL
	NCKIPSD			PMPCB		C17orf74		KLRC4		KCNJ9	RPE	SLC2A3
	PHF7			ATP5J2		SPNS3		EEA1		KCNJ10	RPL31	SLC6A12
	FBXO40			GTF2IRD1		USP32P2		SOAT2		KCNK1	RPL37A	SLC6A13
	TLR9			CREB5		TBC1D28		DYRK2		KCNK2	RPS7	SLCO1A2
	SEMA5B			PDIA4		TMEM256		PPFIBP1		KCNN3	RPS27A	SMARCC2
	WDR5B			NFE2L3		BCL6B		PPFIA2		KISS1	RRM2	SMARCD1
	LZTFL1			PHF14		LOC284009		YBX3		LAD1	RTKN	SNRPF
	PARP14			FAM131B		VMO1		LGR5		LAMB3	SAG	SOX5
	P4HTM			SEMA3E		LOC284023		RDH16		LAMC1	SCN1A	SP1
	SLC6A20			DOCK4		LINC00324		NPFF		LAMC2	SCN2A	STAT2
	IL17RD			HDAC9		LINC00670		HSD17B6		STMN1	SCN3A	STAT6
	GRAMD1C			TCAF1		CDRT4		GALNT4		LBR	SCN7A	SUOX
	SIDT1			RAPGEF5		CCDC144B		CRADD		LCK	SCN9A	VAMP1
	ELP6			SCRN1		SLC13A5		DYRK4		LEPR	SCTR	SYT1
	SNRK			KIAA0087		TMEM102		LIN7A		LGALS8	CCL20	TAC3
	QRICH1			ELMO1		TUSC5		SOCS2		LMNA	SDC1	TARBP2
	PXK			MAGI2		LOC339166		ENDOU		LMX1A	SRSF7	TBX5
	TRMT10C			TRIL		TMEM95		TIMELESS		LOR	SFTPB	TBX3
	SLC25A38			POM121		KRT17P5		GPRC5A		LY9	SIX3	HNF1A
	ULK4			AP5Z1		SMTNL2		KRT75		TACSTD2	SLC4A3	TDG
	SLC35A5			DMTF1		TBC1D26		SCAF11		MAGOH	SLC1A4	TEAD4
	TMEM45A			MUC12		RFLNB		RASSF9		MARK1	SLC3A1	TMBIM6
	FEZF2			ARPC1B		CDRT1		SLC16A7		MATN1	SLC8A1	TFCP2
	IFT57			ARL4A		SPEM1		CD163		MCL1	SLC9A2	TSPAN8
	EBLN2			NAMPT		GLTPD2		MED21		CD46	SLC11A1	TMPO
	ANO10			AKAP9		INCA1		DDX23		SMCP	SLC20A1	TNFRSF1A
	DALRD3			RASA4		SCIMP		SLC4A8		MDM4	SNRPG	TPI1
	SHQ1			AASS		C17orf100		GDF3		MEF2D	SOS1	NR2C1
	PBRM1			SLC25A13		SPDYE4		ESPL1		MFAP2	SOX11	HSP90B1
	DPPA4			LRRC17		TMEM220		CLSTN3		MGST3	SP3	TULP3
	TMEM39A			POP7		SHISA6		DAZAP2		MNDA	SP100	TXNRD1
	ZNF654			RAMP3		LRRC75A		TESPA1		MOV10	SPAST	UBC
	ABHD10			BET1		OR3A4P		C2CD5		MPL	SPP2	UBE2N
	CHDH			IKZF1		SLC25A35		ZBTB39		MPZ	SPR	UNG
	IL17RB			CCL26		C17orf97		NCAPD2		MSH4	SPTBN1	VDR
	TBC1D23			SEMA3A		MED11		PAN2		MTF1	SRD5A2	VWF
	CFAP44			NOD1		KRT16P2		USP15		MTR	SSB	WNT1
	CACNA2D3			FAM3C		FLJ35934		NR1H4		MTX1	SSFA2	WNT10B
	DCP1A			GPNMB		MIR132		CLEC2B		MUC1	STAT1	ZNF10
	GLT8D1			COG5		MIR195		TROAP		MUTYH	STAT4	ZNF26
	EAF2			ZNHIT1		MIR212		DNM1L		MYBPH	STRN	ZNF84
	ZKSCAN7			SEMA3C		MIR22		ABCC9		MYCL	SULT1C2	ZNF140
	LMOD3			AGR2		TNFSF12-TNFSF13		TSFM		MYOC	ADAM17	MAP3K12
	CLDND1			ARPC1A		RNASEK		CTDSP2		MYOG	TACR1	TUBA1A
	SEMA3G			SH2B2		MIR324		YAF2		PPP1R12B	GCFC2	FGF23
	NIT2			IGF2BP3		MIR497		PLXNC1		NASP	TFPI	MFAP5
	POGLUT1			YKT6		SLC35G6		LPCAT3		NBL1	TGFA	USP5
	BBX			STAG3		RNF222		RNF41		NCF2	TIA1	MLF2
	KIF15			ZNF273		GSG1L2		KLRG1		NDUFS2	TNFAIP6	SSPN
	ADAMTS9			PPP1R17		PIRT		GDF11		NDUFS5	TNP1	KMT2D
	PCBP4			FGL2		CDRT15P2		LRRC23		NEK2	TNS1	AAAS
	PCNP			CPSF4		EVPLL		TMEM5		NFIA	TPO	YEATS4
	SENP7			DBF4		SNORA48		CNPY2		NFYC	TSN	HMGA2
	ABHD6			COPS6		SNORD10		TUBA1B		NGF	TSSC1	ALX1
	LRTM1			KDELR2		OR1D4		RAPGEF3		NHLH1	TTN	CDK2AP1
	C3orf14			ADAP1		LGALS9C		EMG1		NHLH2	TUBA4A	KLRC4
	KIAA1143			ZPBP		SCARNA21		MCRS1		NID1	SUMO1	BRAP
	HHATL			DUS4L		SNORD49B		IPO8		NIT1	UCN	ULK1
	ARHGAP31			NUPL2		SNORD65		P3H3		NOTCH2	UGP2	EEA1
	CCDC191			HIBADH		SNORD91A		DCTN2		NPR1	VIL1	SOAT2
	WDR48			ZNF277		SNORD91B		AKAP3		NRAS	VRK2	RASAL1
	KIAA1524			INMT		MIR33B		CCT2		NRDC	VSNL1	DYRK2
	SELK			TP53TG1		SNORD118		SLCO1B1		YBX1	WIPF1	PPFIBP1
	PROK2			POU6F2		BHLHA9		RAD51AP1		NTRK1	WNT6	PPFIA2
	RNF123			FKBP9		TLCD2		AVIL		ROR1	XDH	YBX3
	NSUN3			PDAP1		LOC728392		PTGES3		DDR2	XPO1	LGR5
	POPDC2			CBX3		KRT16P1		KLRA1P		NVL	XRCC5	MAPKAPK5
	KIF9			TFEC		MIR744		FRS2		OPRD1	ZAP70	DENR
	NFKBIZ			LAMB4		LOC100128006		TSPAN9		ORC1	ZNF2	RDH16
	ATG3			LMTK2		LOC100128288		OS9		OVGP1	ZNF142	NPFF
	CSRNP1			POMZP3		MYHAS		METAP2		PAFAH2	SLC30A3	HSD17B6
	GORASP1			KLHDC10		FAM106CP		GLIPR1		PRDX1	PXDN	OASL
	CDCP1			HECW1		C17orf107		ATF7		PAX7	ALMS1	DYNLL1
	CCDC71			AVL9		LOC100130950		CPSF6		PBX1	MOGS	SRSF9
	NT5DC2			PEG10		DBIL5P		KERA		CDK18	RNF103	GALNT4
	SLC26A6			NACAD		LINC00675		KRR1		PDC	PAX8	CRADD
	CAMKV			SNX13		MIR1288		NUDT4		PDE4B	IL1R2	HRK
	OR5H6			NUP205		MIR1253		STRAP		PDZK1	MALL	ADAM1A
	OR5H2			COBL		MIR548H3		BAZ2A		PFDN2	CXCR4	DYRK4
	ZBED2			IQCE		PITPNA-AS1		WIF1		PFKFB2	FZD5	LIN7A
	LRRC2			DPY19L1		MIR3183		IRAK3		PGM1	SCG2	SOCS2
	FYCO1			SUN1		MIR4314		GALNT6		PIGC	DYSF	HCAR3
	CEP97			KIAA0895		LOC100506371		RASSF8		PIGR	FZD7	ENDOU
	HSPBAP1			AHCYL2		LOC100506388		NXPH4		PIK3C2B	SDPR	TIMELESS
	C3orf52			NUDCD3		ALOX12-AS1		XPOT		PI4KB	NCK2	HIP1R
	QTRT2			SEC61G		MIR497HG		PRR4		PIN1P1	DUSP11	GPRC5A
	CCDC51			TNPO3		MAGOH2P		GPR182		PKLR	CUL3	KRT75
	THOC7			HYAL4		RNASEK-C17orf49		PHB2		PKP1	KLF11	SCAF11
	NAA50			TSPAN12		TMEM256-PLSCR3		COPZ1		PLA2G2A	MAP4K3	RASSF9
	WDR82			CLEC5A		TVP23C-CDRT4		PHLDA1		PLA2G4A	PKP4	SLC16A7
	OR5AC2			MKRN1		SENP3-EIF4A1		R3HDM2		PLA2G5	HAT1	PIWIL1
	RTP3			LSM5		P2RX5-TAX1BP3		KLRK1		PLXNA2	DGKD	CD163
	LRRC2-AS1			ZKSCAN5		MIR4731		RAB21		PRRX1	AGPS	MED21
	PARP9			CLDN15		MIR4520-1		STK38L		POU2F1	PRKRA	DDX23
	ARL6			BRI3		MIR4521		FAIM2		POU3F1	STK16	CABP1
	ATRIP			TECPR1		MIR5096		MON2		PPOX	SLC25A12	SLC4A8
	NICN1			SUMF2		MIR4520-2		UHRF1BP1L		PPP1R8	KLF7	GDF3
	MON1A			POT1		MIR1269B		ERC1		PPP2R5A	ABCB11	NCOR2
	CMSS1			SOSTDC1		ALOX15P1		DDN		PPT1	NCOA1	WSCD2
	KBTBD8			KBTBD2		RAI1-AS1		NEMP1		PRCC	VAMP8	ESPL1
	RETNLB			PTCD1		COX10-AS1		TBC1D30		PRELP	MARCO	SART3
	CCDC54			OSBPL3		LOC100996842		ESYT1		PRKAA2	B3GALT1	KNTC1
	ABHD14B			CNTNAP2		TMEM220-AS1		TNS2		PRKAB2	ADAM23	CLSTN3
	MINA			AUTS2		LOC101559451		ZDHHC17		PRKACB	SUCLG1	MLEC
	ADGRG7			HYALP1		LOC101927727		KCNH3		PKN2	IL18RAP	DAZAP2
	POMGNT2			WIPI2		LOC101927839		GRIP1		PROX1	IL1RL2	GIT2
	DIRC2			TES		LOC101927911		CBX5		PSEN2	IL18R1	TESPA1
	DCLK3			INTS1		LOC101928000		ANP32D		PSMA5	NRP2	C2CD5
	MAATS1			OR2F1		LOC101928266		SMUG1		PSMB2	CFLAR	ZBTB39
	PHLDB2			FBXO24		LOC101928418		LEMD3		PSMB4	ASAP2	NUAK1
	UCN2			SLC13A4		LOC101928475		GABARAPL1		PSMD4	PER2	RBM19
	ZNF502			TBL2		LOC101928567		PRPF40B		PTAFR	ST3GAL5	NCAPD2
	BOC			RNU6-1		MIR6776		MGAT4C		PTGER3	SLC5A6	RNF10
	NXPE3			STEAP1		MIR6777		METTL7A		PTGFR	DDX18	PAN2
	RFT1			COPG2		MIR6864		LETMD1		PTGFRN	EIF2B4	USP15
	ZBTB47			HBP1		MIR6865		METTL21B		PTGS2	CDK5R2	NR1H4
	ACTR8			DNAJC2		MIR6883		IFFO1		QSOX1	KYNU	CLEC2B
	SLC25A26			TPK1		MIR6778		ZNF385A		PTPN7	TAF1B	SH2B3
	ZNF501			SND1		LOC102724009		NECAP1		PTPN14	NAT8	TROAP
	LRRC58			VPS41		LOC103021295		FGFR1OP2		PTPRC	NMI	DNM1L
	GPR62			TSPAN13		LOC105371430		CLEC4E		PTPRF	CNOT9	ABCC9
	CCDC58			SND1-IT1		LOC105371485		GALNT8		PEX19	COX7A2L	ARPC3
	FAM3D			EIF2AK1		LOC105371506		OR7E47P		ABCD3	TMSB10	TSFM
	ZPLD1			DENND2A		SMCR2		SNORD59A		RAB3B	IL1RL1	CTDSP2
	LYZL4			BBS9		LOC105371592		GLS2		RAB4A	LRRFIP1	YAF2
	KLHL40			CRCP				GPR162		RAB13	STK17B	PLXNC1
	CD200R1			RABGEF1				RND1		RABGGTB	ITGB1BP1	LPCAT3
	CRYBG3			POLM				UTP20		RABIF	GPR55	RNF41
	DCBLD2			PCLO				KCNMB4		RAP1A	TRIP12	MPHOSPH9
	TMEM42			BZW2				SLCO1B3		RAP1GAP	GTF3C3	KLRG1
	FAM172BP			DBNL				MRPL42		RBBP4	PPIG	GDF11
	IQCF1			HIPK2				CCDC59		RBBP5	NRXN1	LRRC23
	GLYCTK			WDR91				ORMDL2		REN	OTOF	TMEM5
	PPM1M			NPC1L1				TBK1		RFX5	CIAO1	CNPY2
	C3orf49			SNX8				CLEC2D		RGS1	TGFBRAP1	TUBA1B
	SNTN			SNX10				RACGAP1		RGS2	HS6ST1	RAPGEF3
	SYNPR			TRA2A				SENP1		RGS4	CRIPT	EMG1
	LSMEM2			HILPDA				HCFC2		RGS7	ECEL1	MCRS1
	ASB14			MRM2				PDZRN4		RGS13	MAP4K4	IPO8
	DTX3L			MDFIC				TRHDE		RGS16	EIF2AK3	P3H3
	FAM19A4			PILRB				SYCP3		RHCE	EIF4E2	DCTN2
	LINC00635			PILRA				IL22		RHD	ROCK2	AKAP3
	DPPA2			FSCN3				COPS7A		RIT1	CHST10	CCT2
	CCDC80			NXPH1				TAS2R9		RLF	TP53I3	SLCO1B1
	BTLA			ERVW-1				TAS2R8		RNASEL	CIR1	RAD51AP1
	CCDC12			ATP6V0A4				TAS2R7		RNF2	MRPL33	CAMKK2
	PPP4R2			PNPLA8				TAS2R13		RNPEP	BRE	AVIL
	SPICE1			TAS2R3				TAS2R10		RNU1-4	PREPL	PTGES3
	CCDC13			TAS2R4				TAS2R14		SNORA73A	CYTIP	KLRA1P
	LOC152225			TAS2R16				DHH		SNORD21	FEZ2	ZNF268
	IGSF11			FIS1				CLEC4A		RORC	GCC2	FRS2
	C3orf30			MLXIPL				HEBP1		RPA2	TTLL4	TSPAN9
	PARP15			SBDS				CCDC53		RPE65	SOCS5	TRAFD1
	GPR156			CHCHD2				GOLT1B		RPL5	EIF5B	OS9
	XIRP1			CPA4				PLEKHA8P1		RPL11	GREB1	TMED2
	PRICKLE2			NT5C3A				YARS2		RPS6KA1	BZW1	ERP29
	TTC21A			NME8				DERA		RPS8	USP34	CKAP4
	C3orf67			ZNF117				CEP83		RPS27	LAPTM4A	GCN1
	KCTD6			MRPS17				IRAK4		RXRG	HDAC4	METAP2
	ARL13B			WNT16				ING4		RYR2	RNF144A	SDS
	DHFR2			ACTL6B				DDX47		S100A1	SNX17	GLIPR1
	KLHDC8B			ZNF107				MRPL51		SORT1	SERTAD2	ATF7
	GABRR3			ZC3HC1				CLEC1B		S100A2	MRPL19	RAB35
	LINC00870			SRRT				CLEC1A		S100A3	ZEB2	CPSF6
	DNAH12			GET4				C1RL		S100A4	FARP2	SNRNP35
	PDE12			UBE2D4				ERGIC2		S100A5	TLK1	KERA
	DENND6A			CCZ1				FKBP11		S100A6	SUPT7L	KRR1
	TIGIT			LUC7L2				KLRF1		S100A7	CD302	PRDM4
	USF3			MRPS33				KRT76		S100A8	ARHGAP25	CIT
	CADM2			STYXL1				CSAD		S100A9	TANK	PWP1
	ZNF620			ASB4				BIN2		S100A10	BCL2L11	FICD
	ZDHHC23			MPP6				LIMA1		S100A11	FARSB	NUDT4
	LINC00879			LSM8				PPHLN1		S100A12	ABCB6	STRAP
	PLCXD2			ADAM22				NT5DC3		S100A13	ACTR3	BAZ2A
	GCSAM			COPG2IT1				IL23A		SARS	ACTR2	WIF1
	ALS2CL			GSAP				HDAC7		SCP2	ARPC2	FZD10
	TMIE			CYCS				TMBIM4		XCL1	PREB	IRAK3
	TUSC7			GPR85				WBP11		SDHB	ACTR1B	GALNT6
	EOGT			TAS2R5				TM7SF3		SDHC	ARL4C	RASSF8
	LINC00636			STAG3L1				GPR84		SELE	LRPPRC	NXPH4
	EPHA6			ANLN				SLCO1C1		SELL	PDIA6	XPOT
	FBXW12			ANKIB1				SLC38A2		SELP	ABI2	PRR4
	C3orf38			MIOS				PRR13		SFPQ	CEBPZ	GPR182
	ENTPD3-AS1			RNF216				PLEKHA5		SRSF4	DHRS9	PHB2
	ZNF619			CPVL				MANSC1		SHC1	TXNDC9	COPZ1
	ZNF621			PUS7				KANSL2		ST3GAL3	MPHOSPH10	PHLDA1
	RABL3			TOMM7				PARPBP		STIL	CALCRL	R3HDM2
	LINC00877			ING3				TAPBPL		SLAMF1	PSMD14	MLXIP
	CCDC66			DDX56				SLC38A4		SLC1A7	STAM2	RPH3A
	SLC9C1			TMEM106B				MAGOHB		SLC2A1	RAMP1	KLRK1
	TCAIM			LRRN3				SLC6A15		SLC6A9	SPEG	P2RX2
	ZNF852			CROT				FAM90A1		SLC9A1	LANCL1	RAB21
	ZNF660			EPDR1				KIAA1551		SLC16A1	NMUR1	STK38L
	KIF9-AS1			ZNF853				PLEKHG6		SNRPE	SMYD5	FBXO21
	PDCL3P4			ALKBH4				CASC1		SOAT1	KLHL41	FAIM2
	LINC00698			SAMD9				TMEM19		UAP1	MYCNOS	MON2
	ILDR1			CYP2W1				CCDC91		SPRR1A	C1D	SETD1B
	EIF4E3			DNAAF5				DRAM1		SPRR1B	MERTK	UHRF1BP1L
	CCDC36			CHCHD3				STYK1		SPRR2A	UBE2E3	ERC1
	C3orf35			FKBP14				ETNK1		SPRR2B	STK25	DDN
	PRSS42			ZCWPW1				GPRC5D		SPRR2C	SEMA4F	ANKLE2
	DUBR			TMEM248				SLC35E3		SPRR2D	CCT7	NEMP1
	TMPRSS7			RBM28				STAB2		SPRR2E	CCT4	CUX2
	CD200R1L			ZDHHC4				VEZT		SPRR2F	GNLY	KIAA1033
	LNP1			TYW1				GOLGA2P5		SPRR2G	CDC42EP3	TBC1D30
	ZNF445			C7orf43				KIF21A		SPRR3	STAMBP	ESYT1
	SPATA12			TMEM140				SLC48A1		SPTA1	TGOLN2	TNS2
	TOPAZ1			CHST12				SCYL2		SRP9	MTX2	MED13L
	C3orf62			TRPV6				FAR2		TROVE2	CGREF1	ZDHHC17
	TMEM110			CDCA7L				LMBR1L		SSR2	B3GNT2	SIRT4
	PRSS45			PPP1R9A				ASUN		AURKAPS1	USP39	KCNH3
	AMIGO3			VPS50				ATF7IP		STXBP3	TBR1	GRIP1
	ZNF662			URGCP				H2AFJ		XCL2	SIX2	ABCB9
	CDHR4			NSUN5				FGD6		SYCP1	MAP3K2	CBX5
	FAM212A			RADIL				IL26		TAF12	NCKAP1	ISCU
	IQCF2			COA1				FOXJ2		TAF13	VAMP5	RIMBP2
	IQCF5			AGK				CAND1		TAL1	MTHFD2	ANP32D
	MUSTN1			METTL2B				ITFG2		TARBP1	ARID5A	ATP6V0A2
	VGLL3			KMT2E				LMO3		CNTN2	PROKR1	SMUG1
	IQCF3			LANCL2				CMAS		TBCE	RAB10	LEMD3
	LINC00960			BAIAP2L1				NDUFA12		TBX15	EDAR	CORO1C
	FLJ22763			SLC25A40				PRMT8		TCEA3	COPS8	GABARAPL1
	LINC01205			BCAP29				MDM1		TCEB3	GPR75	PRPF40B
	OR5K2			KLHL7				ANKS1B		VPS72	YWHAQ	MGAT4C
	OR5H14			STK31				NDUFA4L2		TGFB2	IMMT	METTL7A
	OR5H15			MEPCE				ARNTL2		LEFTY2	SNRNP27	LETMD1
	OR5K3			TRPV5				CHPT1		TGFBR3	GTF2A1L	METTL21B
	OR5K4			ANKRD7				PARP11		THBS3	STON1	IFFO1
	MIRLET7G			ZC3HAV1				ANO2		TCHH	RAPGEF4	ZNF385A
	MIR135A1			PAPOLB				C12orf4		TIE1	EMILIN1	NECAP1
	MIR138-1			C1GALT1				TIGAR		TLR5	CAPN10	FGFR1OP2
	MIR191			FAM20C				LPAR5		GPR137B	TBC1D8	CLEC4E
	MIR198			SLC12A9				NUP107		TNNI1	RABL2A	FBXW8
	MIR26A1			SDHAF3				SMAGP		TNNT2	GALNT5	GALNT8
	FAM19A1			YAE1D1				AICDA		TNR	NXPH2	HSPB8
	STX19			AKR1B10				TMCC3		TOP1P1	GPR45	OR7E47P
	EIF1B-AS1			ANKMY2				PPM1H		TP53BP2	SP140	SNORD59A
	TMEM89			TBX20				RIMKLB		TPM3	MGAT4A	RNU4-2
	IQCF6			SMURF1				SRGAP1		TPR	GPN1	RNU4-1
	SMIM4			PHTF2				KLHL42		TRAF5	IKZF2	GLS2
	LINC00971			KIAA1147				DIP2B		CCT3	COBLL1	HCAR1
	MIR425			RHBDD2				FAM234B		TSHB	AAK1	GPR162
	ARGFX			STRIP2				CALCOCO1		TSNAX	FASTKD2	RND1
	SNORA6			ZNF398				NCKAP5L		TTC4	MAPRE3	UTP20
	TMEM30CP			CCDC146				NEUROD4		TUFT1	PLA2R1	KCNMB4
	LIMD1-AS1			KIAA1549				FAM60A		TNFSF4	RAB3GAP1	SLCO1B3
	SPINK8			RBAK				NTN4		UCK2	RPIA	MRPL42
	ARIH2OS			GATAD1				C12orf10		UQCRH	SLC4A1AP	IFT81
	C3orf84			NFE4				MRPS35		UROD	EFR3B	CCDC59
	LINC00488			MYL7				ATG101		USF1	SNRNP200	ORMDL2
	SNORD19			EXOC4				ARHGAP9		USP1	MYT1L	TBK1
	FAM86DP			RINT1				IKZF4		USH2A	WDR43	CLEC2D
	SNORD69			NEUROD6				ACTR6		VCAM1	LPIN1	RACGAP1
	MIR564			FIGNL1				CLEC7A		WNT2B	CEP68	SENP1
	MIR566			MYO1G				TBC1D15		WNT9A	PASK	FAM216A
	MIR567			LRRC4				SLC26A10		ZSCAN20	UBXN4	HCFC2
	MIR568			NPVF				WNK1		SLC30A1	ATG4B	PDZRN4
	GXYLT2			HERPUD2				SPATS2		SLC30A2	PSME4	TRHDE
	LOC728290			WBSCR17				CAPRIN2		LUZP1	EXOC6B	SYCP3
	LOC729083			TMEM168				TMEM106C		DNALI1	EHBP1	CHST11
	FAM198A			MOSPD3				NUP37		LRP8	SATB2	GALNT9
	CCR2			GIGYF1				NABP2		LAPTM5	CLASP1	IL22
	ESRG			CCDC136				GNPTAB		BSND	OBSL1	COPS7A
	ZBTB11-AS1			TNS3				BHLHE41		CSDE1	PUM2	TAS2R9
	SNORD19B			PARP12				BCL2L14		EVI5	NCAPH	TAS2R8
	LINC00696			CREB3L2				ADIPOR2		DAP3	RHOQ	TAS2R7
	ACVR2B-AS1			IFT22				ACSS3		NPHS2	SF3B1	TAS2R13
	SEMA3F-AS1			CYP3A43				RPAP3		BTG2	HAAO	TAS2R10
	NRADDP			CASD1				BBS10		PTP4A2	TMEM131	TAS2R14
	LOC100129550			STAG3L4				RERGL		ARID1A	R3HDM1	DHH
	ZBTB20-AS1			MRPS24				PIP4K2C		HIST3H3	DNPEP	CLEC4A
	ZNF717			MRPL32				FLJ13224		CDC7	PSD4	HEBP1
	LOC100132146			C7orf49				PLBD1		HIST2H2AA3	WBP1	CCDC53
	BSN-AS2			GGCT				PYROXD1		HIST2H2AC	NTSR2	GOLT1B
	PRSS46			C7orf25				NANOG		HIST2H2BE	TMEFF2	PLEKHA8P1
	MTHFD2P1			ZNF655				DNAJC22		HIST2H4A	SH3BP4	YARS2
	LINC00994			C7orf26				ADAMTS20		PIP5K1A	PRKD3	DERA
	FRG2C			PVRIG				CEP290		TAGLN2	KCNE4	CEP83
	MIR1284			TMEM243				SPX		BCAR3	RASGRP3	IRAK4
	MIR1324			GCC1				DUSP16		ANXA9	NGEF	ING4
	MIR1226			STEAP4				WNT5B		SNHG3	QPCT	GPN3
	LINC00882			GAL3ST4				SLC38A1		NR0B2	GCA	DDX47
	MIR2115			PRKRIP1				CSRNP2		RAD54L	VAX2	GLTP
	MIR711			MICALL2				APOLD1		GNPAT	SNORD82	MRPL51
	MIR3136			SUGCT				GSG1		DYRK3	MOB4	CLEC1B
	MIR4272			CFAP69				PUS7L		TTF2	POLR1A	CLEC1A
	MIR4271			CBLL1				CDCA3		CDC42BPA	CNRIP1	MAPKAPK5-AS1
	MIR4273			CPED1				GLT8D2		RGS5	FAM98A	C1RL
	MIR3921			TTC26				THAP2		PPFIA4	PNKD	ERGIC2
	MIR3938			FBXL18				RHNO1		PIK3R3	UNC50	FKBP11
	MIR3923			C7orf69				NRIP2		ITGA10	SNED1	ARL6IP4
	KRBOX1			ORAI2				INHBE		LMO4	GORASP2	TAOK3
	KRBOX1-AS1			TTYH3				RBP5		FCN3	SPATS2L	KLRF1
	PVRL3-AS1			UPK3B				TMTC1		BLZF1	RAB11FIP5	KRT76
	LINC01279			EEPD1				RACGAP1P		CDC14A	GIGYF2	POP5
	PRKAR2A-AS1			KDM7A				FAM186B		DEGS1	EPC2	CSAD
	LINC00901			OR2AE1				USP44		KMO	TRAF3IP1	BIN2
	IGSF11-AS1			VOPP1				LRRIQ1		YARS	ABCA12	ANAPC5
	IQCF4			RCC1L				METTL25		MKNK1	IFT172	ANAPC7
	PTPRG-AS1			TSC22D4				TMEM117		AKR7A2	ARL5A	LIMA1
	PSMD6-AS2			TRIM56				LLPH		PLPP3	HIBCH	TRIAP1
	ADAMTS9-AS2			ABHD11				PYM1		RTCA	PTPN18	PPHLN1
	ABHD14A-ACY1			CCM2				CCDC77		PTCH2	CNNM4	NT5DC3
	TMEM110-MUSTN1			ZMIZ2				SARNP		ALDH4A1	CNNM3	IL23A
	MIR4793			CALN1				ACRBP		EIF3I	IL36RN	HDAC7
	MIR4445			ARMC10				CAPS2		EIF4G3	SH3YL1	TMBIM4
	MIR4787			TMEM120A				SPSB2		VAMP4	SNORD53	VPS29
	MIR4795			STARD3NL				CRACR2A		PEA15	SNORD51	WBP11
	MIR4796			IMMP2L				TUBA1C		B4GALT3	RNU6-1	TM7SF3
	MIR548AB			CTTNBP2				ZC3H10		B4GALT2	CNPPD1	TPCN1
	MIR4444-1			RBM48				ALG10		B3GALT2	STK36	GPR84
	MIR4443			ZNF394				SPRYD3		ADAM15	IL36B	SLCO1C1
	MIR4446			USP42				MFSD5		PABPC4	IL37	SLC38A2
	MIR4447			GTF2IRD2				COX14		FPGT	IL36A	SSH1
	PRICKLE2-AS1			MYH16				RERG		PEX11B	SULT1C4	PRR13
	RBM5-AS1			FAM188B				DNAJC14		CREG1	NFU1	PLEKHA5
	LINC00506			SLC37A3				ZCRB1		CD84	ERLEC1	RHOF
	MIR5682			PSMG3				CCDC65		FUBP1	MMADHC	VSIG10
	MIR5688			DNAJC30				NAV3		EIF2B3	BMP10	MANSC1
	MIR5193			C7orf50				PLCZ1		BCL10	ZNF638	KANSL2
	SNRK-AS1			CARD11				LACRT		RAB29	STK39	TESC
	MAGI1-AS1			TNRC18				FMNL3		SELENBP1	HTRA2	PARPBP
	ITIH4-AS1			FAM126A				CERS5		TNFSF18	EML4	TAPBPL
	VIPR1-AS1			FAM71F1				C12orf29		TAF1A	TRIB2	SLC38A4
	SYNPR-AS1			PLEKHA8				ATP23		MPZL1	CPS1-IT1	MAGOHB
	CFAP44-AS1			FAM220A				PCED1B		SH2D2A	METTL5	SLC6A15
	CADM2-AS2			POLR2J4				HELB		ARTN	LGALSL	FAM90A1
	THOC7-AS1			LINC00525				MARCH9		MAP3K6	OLA1	RIC8B
	ZNF197-AS1			SLC35B4				COQ10A		ANGPTL1	C2orf27A	KIAA1551
	GLYCTK-AS1			TMEM209				HTR7P1		DIRAS3	GRHL1	APPL2
	CCDC13-AS1			TMEM60				CACNA2D4		TBX19	TFCP2L1	PLEKHG6
	PLCXD2-AS1			SCIN				CAPZA3		FCGR2C	ICOS	SBNO1
	ZBTB20-AS4			GTPBP10				CLEC6A		SLC16A4	GMPPA	CASC1
	ARHGEF3-AS1			TRIM4				KRT71		PRPF3	NRBP1	TMEM19
	B4GALT4-AS1			OR6W1P				C12orf57		KCNQ4	BAZ2B	CCDC91
	ST3GAL6-AS1			ZFAND2A				LARP4		EXO1	SLC40A1	DRAM1
	CACNA2D3-AS1			COX19				SLC2A13		ARHGEF2	KCNIP3	STYK1
	PRICKLE2-AS2			CCDC126				MBD6		DEDD	EHD3	ETNK1
	PRICKLE2-AS3			ZNF479				OSBPL8		ZMYM4	SMARCAL1	GPRC5D
	ARHGAP31-AS1			ADCK2				ARHGEF25		ZMYM6	CD207	SLC35E3
	LARS2-AS1			PLXNA4				C12orf56		XPR1	ITSN2	SVOP
	FCF1P2			ZC3HAV1L				AGAP2		FCMR	ANO7	STAB2
	LSAMP-AS1			MYL10				DCD		MAPKAPK2	ARHGEF4	VEZT
	LOC101926968			MGAM2				RAB3IP		GPR37L1	PDE11A	GOLGA2P5
	LOC101926983			ST7-AS1				BORCS5		GPR52	TPRKB	ZCCHC8
	SUCLG2-AS1			ST7-AS2				MUCL1		SRSF11	FAHD2A	KIF21A
	SAMMSON			ST7-OT3				DEPDC4		ZFYVE9	PRLH	SLC48A1
	PDZRN3-AS1			CADPS2				LRRK2		CD101	WDPCP	SCYL2
	LOC101927296			CPA5				CCDC38		SEP15	MEMO1	POLR3B
	LOC101927374			FOXP2				TMEM52B		ZRANB2	THAP4	FAR2
	LOC101927494			H2AFV				FAM186A		SNRNP40	TRAPPC12	LMBR1L
	ITGA9-AS1			CEP41				OR2AP1		ARHGAP29	ASB3	ASUN
	LOC101928323			GLCCI1				OR10P1		AIM2	INSIG2	ATF7IP
	SEMA3B-AS1			DTX2				SDR9C7		GGPS1	CRIM1	CHFR
	IQCF5-AS1			WBSCR22				LRIG3		RASAL2	ANKRD39	H2AFJ
	LOC101929054			PSMG3-AS1				RHEBL1		THEMIS2	FAM178B	FGD6
	LOC101929159			TSGA13				C12orf54		ADAMTS4	RNF181	IL26
	C3orf67-AS1			GPR146				ZNF641		TMEM59	MRPL30	FOXJ2
	ADAMTS9-AS1			MALSU1				OR10AD1		SEC22B	DNAJC27	CAND1
	HP09053			OR9A4				TPH2		CHD1L	ANKMY1	ITFG2
	LOC101929411			WBSCR28				SP7		SOX13	KRCC1	WSB2
	LOC101929579			TRIM50				GTSF1		PRDX6	MRPL35	LMO3
	LOC101929607			OR9A2				OR10A7		CLCA3P	ATRAID	CMAS
	LINC01215			C7orf34				KRT74		CLCA2	PCYOX1	NDUFA12
	LOC101929694			TMEM139				NEDD1		IKBKE	GULP1	PRMT8
	LOC101929717			NOBOX				SLC9A7P1		HS2ST1	REV1	DIABLO
	LOC101929754			OR2A14				IKBIP		PDE4DIP	NAT8B	MDM1
	RASSF1-AS1			OR6B1				HIST4H4		IPO13	SCLY	ANKS1B
	MIR5787			OR2F2				ERP27		SDC3	VPS54	NDUFA4L2
	MIR6823			ZNF786				FGD4		SLC25A44	NBAS	ARNTL2
	MIR6824			COL26A1				AEBP2		KIAA0040	LIPT1	CHPT1
	MIR6872			PRSS37				SPIC		KDM4A	NOP58	PARP11
	MIR6890			KLF14				ANO4		CROCC	DYNC2LI1	ANO2
	MIR7110			SSMEM1				ASB8		PUM1	SF3B6	C12orf4
	MIR8060			C7orf57				MYL6B		NOS1AP	YPEL5	TIGAR
	MIR8064			SVOPL				KRT72		TMEM63A	CHMP3	LPAR5
	MIR8076			LRGUK				PRICKLE1		RIMS3	FKBP7	NUP107
	MIR6822			PRSS58				AMDHD1		TOMM20	ASB1	SMAGP
	LOC102723582			MPLKIP				SLC2A14		EFCAB14	CPSF3	AICDA
	LOC102724231			SSC4D				BCDIN3D		URB2	CAB39	TMCC3
	LOC102724297			C7orf31				ALG10B		ARHGEF11	ZAK	PPM1H
	CELSR3-AS1			ASZ1				GLIPR1L2		DNAJC6	BCL11A	RIMKLB
	MIR548BB			MUC17				LINC00477		CEP350	LRP1B	SRGAP1
	ZBTB20-AS3			ASB15				ETFRF1		CEP170	PRKAG3	KLHL42
	FOXP1-AS1			RUNDC3B				CPNE8		LRIG2	PPIL3	PITPNM2
	LOC105374060			ABCA13				TSPAN19		SETDB1	SNTG2	DIP2B
	LOC105377102			BMT2				BEST3		ZC3H11A	DNAJC10	FAM234B
	LOC105377105			LOC154761				E2F7		SMG7	ATAD2B	EP400
	FAM3D-AS1			CLEC2L				SOCS2-AS1		PLPPR4	ETAA1	DHX37
	LOC105377143			FMC1				CEP83-AS1		UBAP2L	HEATR5B	CALCOCO1
	LOC105377146			VKORC1L1				KRT80		SV2A	CCDC93	FBRSL1
	LOC105377162			FEZF1-AS1				CFAP54		DENND4B	ASNSD1	DDX55
	ARF4-AS1			IQUB				A2ML1		RABGAP1L	UGT1A10	NCKAP5L
	SNORD136			C7orf77				A2M-AS1		TMCC2	UGT1A8	NEUROD4
	SNORA94			KCTD7				C12orf66		FAM20B	UGT1A7	FAM60A
	SNORA95			C7orf66				C12orf60		ZBTB40	UGT1A6	NTN4
				TMEM213				FBXL14		LPGAT1	UGT1A5	TRPV4
				ZNF425				KRT19P2		KIF14	UGT1A9	C12orf10
				AMZ1				TMTC2		RBM8A	UGT1A4	MRPS35
				WBSCR27				CLEC12A		THRAP3	UGT1A1	ATG101
				SBDSP1				CLECL1		NR1I3	UGT1A3	LHX5
				VPS37D				TMTC3		AKT3	FEV	ARHGAP9
				NSUN5P1				C12orf50		INSL5	AFTPH	IKZF4
				AGR3				LMNTD1		PIGK	MFSD6	SUDS3
				MGC27345				DENND5B		SCAMP3	TMEM214	ACTR6
				ZNF92				GRASP		PTPRU	RETSAT	CLEC7A
				ZNF679				SLC5A8		ARPC5	INO80D	TBC1D15
				RNF133				CLEC4C		TSPAN2	SEMA4C	C12orf43
				CDC14C				ZNF384		TSPAN1	SLC35F6	SLC26A10
				THAP5				DSTNP2		CELA3A	C2orf42	VPS33A
				CCDC71L				KRT78		PDZK1IP1	TRMT61B	RSRC2
				PKD1L1				AMN1		WASF2	PID1	WNK1
				BHLHA15				DTX3		PATJ	PTCD3	SPATS2
				BMPER				METTL7B		PRG4	PLEKHB2	CAPRIN2
				PER4				C12orf77		GPA33	ATG16L1	AACS
				ZNF800				ZFC3H1		STX6	FANCL	TMEM106C
				ABHD11-AS1				MYRFL		HNRNPR	SRBD1	NUP37
				C7orf33				FAM71C		SRRM1	FIGN	NABP2
				TMEM184A				RMST		CNKSR1	ANKZF1	DDX54
				TRY2P				CCER1		SF3B4	RIF1	NOC4L
				SAMD9L				PIANP		ZMPSTE24	USP40	GNPTAB
				C7orf62				DCP1B		BCAS2	MOB1A	BHLHE41
				ZNF804B				ANO6		AKR1A1	STEAP3	B3GNT4
				ZSCAN25				ARID2		WARS2	ASXL2	BCL2L14
				FAM200A				RPSAP52		BPNT1	ADI1	TCTN1
				VWDE				SLC17A8		CEPT1	THNSL2	ADIPOR2
				PRPS1L1				STAC3		PIAS3	ACOXL	ACSS3
				TWISTNB				LINC00612		TESK2	WDR33	RPAP3
				SP8				TTC41P		TIMM17A	HJURP	OGFOD2
				HOXA11-AS				MSRB3		LRRN2	STRADB	VPS37B
				JAZF1				ETFBKMT		PPIE	NDUFAF7	BBS10
				PPP1R35				OR6C74		VAV3	HES6	RERGL
				GPC2				OR6C3		HAX1	ASIC4	C12orf49
				BRAT1				LINC00935		PPIH	CNOT11	PIP4K2C
				SDK1				LINC01619		ZBTB18	NAGK	FLJ13224
				FOXK1				GLIPR1L1		C1orf61	DOCK10	TCTN2
				MMD2				TAS2R43		CAP1	TTC27	PLBD1
				LOC221946				TAS2R31		LRRC41	SMPD4	PYROXD1
				DAGLB				TAS2R46		SEMA6C	TMEM127	NANOG
				CCZ1B				TAS2R30		LAMTOR5	PRPF40A	DNAJC22
				THSD7A				TAS2R19		SLC19A2	SLC30A6	NAA25
				VSTM2A				TAS2R20		IFI44	IWS1	SLC8B1
				DKFZp434L192				TAS2R50		POLR3C	LIMS2	ADAMTS20
				TMED4				POC1B		IVNS1ABP	KANSL3	CEP290
				DKFZP586I1420				OTOGL		TXNIP	MREG	RNF34
				MTURN				C1RL-AS1		LEFTY1	CCDC88A	CCDC92
				PRR15				CD163L1		SPHAR	WDR12	MTERF2
				SRRM3				LOC283332		PMVK	MBD5	PUS1
				RSBN1L				LOC283335		KHDRBS1	KDM3A	ACAD10
				KIAA1324L				ZNF740		GMEB1	ALLC	SPX
				LRWD1				RPL13P5		FAM189B	PECR	DUSP16
				FAM185A				RASSF3		AP4B1	ARHGAP15	WNT5B
				FBXL13				B4GALNT3		NUDC	ZC3H15	SLC38A1
				NAPEPLD				OR6C6		PHTF1	CFC1	CSRNP2
				ATXN7L1				ANKRD52		CAPN9	DNAH7	APOLD1
				CDHR3				SLC39A5		NES	GKN1	GSG1
				TMEM130				SPRYD4		KDM5B	IL36G	PUS7L
				FERD3L				TRHDE-AS1		AHCYL1	RPRM	CDCA3
				RPL23P8				C12orf80		SRSF10	CYP26B1	GLT8D2
				NYAP1				LINC00592		SDCCAG8	POLE4	THAP2
				SLC29A4				LINC01465		CFHR4	KCNK12	RHNO1
				RSPH10B				DPY19L2		CFHR3	UGGT1	NRIP2
				CCDC129				CLEC9A		WDR3	KCMF1	INHBE
				ZNRF2				LINC01559		OCLM	DPYSL5	RBP5
				SEMA3D				GAS2L3		JTB	PNO1	TMTC1
				CNPY4				LINC00485		MTMR11	STARD7	KCTD10
				POLR2J2				LOC283440		MAN1A2	C2orf83	RACGAP1P
				HEPACAM2				C12orf40		SF3A3	MFF	FAM186B
				UBN2				MUC19		MLLT11	RPL23AP32	USP44
				LINC00957				GXYLT1		IFI44L	ACKR3	SLC41A2
				MBLAC1				TMPRSS12		EBNA1BP2	RNPEPL1	LRRIQ1
				TMEM196				KRT6C		SLC27A3	RTN4	METTL25
				STEAP1B				KRT73		KIF2C	TRIM54	TMEM117
				RPS2P32				CLEC4D		IL24	PELI1	TCHP
				SUN3				LINC00936		TDRKH	SLC39A10	COQ5
				FAM133B				C1QL4		DNAJB4	TTC7A	LLPH
				TAS2R39				KRT79		ADAM30	PPP4R3B	PYM1
				TAS2R40				C12orf74		RCAN3	SLC4A10	CCDC77
				TAS2R41				FAM19A2		FAF1	CYP20A1	SARNP
				NSUN5P2				LINC01252		CD160	SPC25	HVCN1
				TFAMP1				SLCO1B7		GLMN	BIRC6	ACRBP
				STEAP2				SMCO2		HHLA3	ERMN	SRRM4
				POM121L12				OVCH1		CELF3	KIDINS220	CCDC62
				VSTM2A-OT1				SYT10		DDX20	MTA3	KDM2B
				LINC00174				ACSM4		DUSP10	HECW2	CAPS2
				C7orf71				ANKRD33		MST1L	WDR35	SPSB2
				HOXA-AS2				OR6C2		PADI2	MARCH4	UNC119B
				INHBA-AS1				OR6C4		PMF1	WDFY1	USP30
				SPDYE1				H1FNT		DUSP12	NYAP2	CRACR2A
				SNHG15				OR8S1		VPS45	DPP10	TUBA1C
				WEE2-AS1				AMIGO2		LYPLA2	RDH14	ZC3H10
				EPHA1-AS1				TAS2R42		COG2	EPB41L5	ORAI1
				TCAF2				DPPA3		CLCA4	ALS2	RNFT2
				DLX6-AS1				NANOGNB		MTF2	ZDBF2	FAM222A
				ZNF789				LOC374443		DNAJC8	USP37	ALG10
				SLC26A4-AS1				KRT77		NTNG1	CWC22	SPRYD3
				LSMEM1				PTPRQ		PLEKHA6	ANKRD36B	RITA1
				TPI1P2				C12orf42		FOXJ3	G6PC2	MFSD5
				FLJ40288				LRRC10		KIAA0907	SLC4A5	FAM222A-AS1
				MESTIT1				CLEC2A		WDR47	CTDSP1	COX14
				ST7-OT4				CLEC12B		KIFAP3	NLRC4	RERG
				TAS2R60				RPL13AP20		ATF6	MPP4	DNAJC14
				ZNF680				REP15		SCMH1	SLC5A7	ZCRB1
				UNCX				CCDC184		AKR7A3	NIF3L1	CCDC65
				COL28A1				LINC00937		TTC39A	AGBL5	ANKRD13A
				ABCB5				OR6C1		KDM1A	LDAH	NAV3
				FAM221A				OR6C75		RBM34	THADA	PLCZ1
				FAM183BP				OR6C76		USP33	PCGEM1	TMEM116
				CTAGE6				OR6C70		WDTC1	RBKS	UBE3B
				TSPAN33				LOC400002		KIF21B	GAL3ST2	LACRT
				AGBL3				LINC00938		NMNAT2	TMBIM1	TMEM263
				SEPT14				LOC400043		EMC1	IFIH1	FMNL3
				MACC1				FLJ41278		NFASC	OSGEPL1	CERS5
				OR6V1				MKRN9P		POGZ	ATL2	C12orf29
				OR2A12				FIGNL2		COLGALT2	ABCG5	ATP23
				OR2A1				OR6C65		MAST2	ABCG8	PCED1B
				GNAT3				OR6C68		NCDN	RAB17	C12orf65
				MOGAT3				MIRLET7I		CLCC1	RNF25	TMEM132C
				FAM71F2				MIR135A2		SLC35D1	HS1BP3	BICDL1
				STRA8				MIR141		RGL1	GMCL1	HELB
				KLRG2				MIR196A2		SYT11	TTC31	MARCH9
				ZNF713				MIR200C		PRRC2C	ANAPC1	COQ10A
				LINC00265				MIR26A2		FBXO28	COPS7B	HTR7P1
				GJC3				LINC00615		RPRD2	RMND5A	CACNA2D4
				DPY19L2P2				IQSEC3		OTUD3	FNDC4	CAPZA3
				LOC349160				ZNF705A		ADGRL2	MARCH7	CLEC6A
				GATS				FAM66C		CAMSAP2	NABP1	KRT71
				GPR141				DDX12P		KIAA1107	PAPOLG	C12orf57
				FKBP9P1				SMCO3		ZCCHC11	MRPS9	LARP4
				GSTK1				H3F3C		SZT2	MRPS5	SDSL
				VWC2				DBX2		UBR4	REEP1	SLC2A13
				TRIM73				FLJ12825		USP24	RAPH1	MBD6
				NAT16				TMEM198B		SRGAP2	CDK15	TMEM132B
				SLC26A5				PLEKHG7		SMG5	TMEM237	OSBPL8
				LHFPL3				TSPAN11		NCSTN	NBEAL1	ARHGEF25
				KCP				OR9K2		ATP13A2	CFLAR-AS1	C12orf56
				TRIM74				MIR148B		CRB1	MRPL44	IQCD
				LINC-PINT				MIR331		ITGB3BP	SOWAHC	LINC01257
				RNF148				LOH12CR2		GPR161	PLEKHA3	AGAP2
				NPSR1				ATXN7L3B		CELA3B	TRAK2	DCD
				RBAKDN				CLLU1OS		SLC35A3	BOLL	RAB3IP
				NUPR2				CLLU1		ABCB10	COLEC11	BORCS5
				GTF2IRD2B				MIR492		MACF1	PDCL3	MUCL1
				MGC72080				LOC574538		LRRC8B	TRPM8	DEPDC4
				LAMTOR4				HIGD1C		ZNF281	ATG9A	LRRK2
				FEZF1				POU5F1P3		SNAPIN	C2orf49	CCDC38
				FAM180A				LOC642846		LPAR3	MLPH	TMEM52B
				OR2A25				LOC643339		PADI4	TMEM185B	FAM186A
				ELFN1				LOC643711		DDAH1	FAM134A	C12orf45
				AGMO				LOC643770		TMEM50A	CENPO	OR2AP1
				GRID2IP				GLYCAM1		OPN3	OR7E91P	OR10P1
				OR2A5				LOC645177		PHLDA3	GLB1L	SDR9C7
				RPL13AP17				LOC645485		RUSC1	C2orf47	LRIG3
				ZNF815P				FAM86FP		CA14	SPAG16	TMEM132D
				LOC401312				PRB2		KPNA6	CHPF	SLC15A4
				LOC401320				LRTM2		SSBP3	SAP130	RHEBL1
				LINC00997				SCARNA12		STX12	GALNT14	C12orf54
				LOC401324				SCARNA11		DSTYK	SCRN3	ZNF641
				RASA4CP				FAM138D		RAB3GAP2	CCDC121	OR10AD1
				C7orf65				SNORA2A		CFAP45	FASTKD1	TPH2
				LINC01446				SNORA2B		LMOD1	SMC6	SP7
				LOC401357				SNORA2C		NBPF14	GTDC1	GTSF1
				LRRD1				SNORA53		MPC2	CLIP4	OR10A7
				C7orf76				CD27-AS1		INTS7	IQCA1	KRT74
				LINC00998				SNORD59B		OLFML2B	CARF	NEDD1
				POT1-AS1				SCARNA10		C1orf43	TTC21B	SLC9A7P1
				PRRT4				MIR548C		CLIC4	CAMKMT	IKBIP
				RAB19				MIR613		NSL1	METTL8	HIST4H4
				OR2A7				MIR614		SYF2	GEMIN6	ERP27
				OR2A20P				MIR615		RWDD3	NHEJ1	FGD4
				LINC01000				MIR616		PARS2	FAM124B	AEBP2
				KPNA7				MIR617		MMACHC	TM4SF20	ASCL4
				C7orf61				MIR618		ZZZ3	CYBRD1	BTBD11
				GRIFIN				LOC728084		ACOT11	C2orf54	SPIC
				UFSP1				C12orf73		DNM3	NOL10	ANO4
				NPSR1-AS1				SKP1P2		TOR1AIP1	ANKRD53	ALKBH2
				MIR106B				C12orf71		CHTOP	CSRNP3	FOXN4
				MIR129-1				SLC15A5		LDLRAP1	PGAP1	SPPL3
				MIR148A				MRS2P2		SERBP1	LRRTM4	ASB8
				MIR182				LOC100049716		PTPN22	DCAF17	MYL6B
				MIR183				HOTAIR		PHGDH	TUBA4B	BRI3BP
				MIR25				MIR920		LCE2B	MZT2B	KRT72
				MIR29A				KRT73-AS1		OPTC	MAP3K19	PRICKLE1
				MIR29B1				TMPO-AS1		PLA2G2D	UXS1	AMDHD1
				MIR93				THCAT155		AK5	FBXO11	SLC2A14
				MIR96				SMIM10L1		MYCBP	ARMC9	BCDIN3D
				LOC407835				LOC100129940		OR10J1	COQ10B	ALG10B
				RNF216P1				LOC100130075		HEYL	SLC35F5	GLIPR1L2
				PMS2CL				AGAP2-AS1		AGO1	EFHD1	RFLNA
				LOC441204				PGAM1P5		RPS6KC1	WDCP	ZNF664
				ZNRF2P1				RNU7-1		SNORA73B	SPHKAP	LINC00477
				RP9P				PCED1B-AS1		SNORD81	WNT10A	ETFRF1
				ZNF716				LOC100240734		SNORD79	SLC19A3	CPNE8
				LOC441242				LOC100240735		SNORD80	TSGA10	TMEM120B
				TYW1B				LINC00940		SNORA66	THSD7B	WDR66
				SPDYE7P				BCDIN3D-AS1		SNORD47	THUMPD2	GLT1D1
				DTX2P1-UPK3BP1-PMS2P11				MANSC4		SNORD45B	TMEM177	TSPAN19
				SPDYE3				LINC00941		SNORD45A	LNPK	BEST3
				SPDYE2				LOC100288778		SNORD44	ILKAP	E2F7
				AKR1B15				LOC100288798		SNORD55	FAM49A	SOCS2-AS1
				CTAGE15				LINC00942		RNU11	LMAN2L	CEP83-AS1
				OR2A9P				MIR1252		RNU5F-1	LBH	KRT80
				HRAT92				MIR1279		RNU5D-1	TMEM163	CFAP54
				ZNF727				MIR1228		RNVU1-7	ITM2C	A2ML1
				OR2A2				MIR1827		RNU1-3	TCF7L1	A2M-AS1
				LOC442497				MIR1293		RNU1-2	INO80B	C12orf66
				DPY19L2P4				MIR1291		RNU1-1	AMMECR1L	C12orf60
				DPY19L2P3				MIR1244-1		RNF11	CDCA7	FBXL14
				STAG3L3				MIR1251		USP21	WDR54	RAD9B
				STAG3L2				LOC100335030		FOXD3	ZRANB3	FAM109A
				SPDYE5				SNORA70G		DIEXF	RAB6C	LINC00934
				EIF3IP1				MIR1244-3		TRAPPC3	WDR75	KRT19P2
				LMOD2				MIR1244-2		TAF5L	FAM161A	TMTC2
				MIR335				MIR4302		CACYBP	EVA1A	CLEC12A
				MIR339				MIR4303		CHIA	ANTXR1	CLECL1
				MIR196B				KLRF2		SLC39A1	POLR1B	TMTC3
				ARHGEF35				LINC00987		DISC2	ELMOD3	C12orf50
				TARP				MIR3685		DISC1	RGPD5	ALDH1L2
				GS1-124K5.11				MIR3649		AHDC1	C2orf16	LMNTD1
				WEE2				MIR3652		RNF115	RHBDD1	DENND5B
				LOC541472				MIR548Z		KLHL20	CHCHD5	GRASP
				LOC541473				MIR3913-2		TEKT2	YIPF4	SLC5A8
				POLR2J3				MIR3913-1		SMPDL3B	PRADC1	PPTC7
				DPY19L2P1				LOC100506125		ANGPTL3	C2orf88	CCDC63
				MIR489				LOC100506159		LAMTOR2	ING5	CCDC60
				MIR490				LOC100506314		FLVCR1	CCDC115	CLEC4C
				CYP51A1-AS1				LOC100506393		UBE2T	NIFK	ZNF384
				FDPSP2				RASSF8-AS1		LINC00339	C2orf40	DSTNP2
				LOC641746				LOC100506606		CNIH4	ZNF512	PGAM5
				SEPT7P2				DDX11-AS1		TMOD4	ZC3H8	KRT78
				GUSBP10				LOC100506844		GNL2	KIAA1841	RILPL2
				CCT6P3				LOC100506869		GPSM2	ST6GAL2	DNAH10
				CCT6P1				LOC100507065		PYCR2	IL1F10	AMN1
				ZNF733P				LOC100507175		NME7	DPY30	DTX3
				WIPF3				LOC100507195		ALG6	MCEE	METTL7B
				INTS4P2				LOC100507250		NENF	LOXL3	C12orf77
				LOC644794				LOC100507377		PADI1	ABHD1	ZFC3H1
				LHFPL3-AS1				LOC100507424		IL19	PCGF1	MYRFL
				ZNF890P				BLOC1S1-RDH5		CERS2	DDX11L2	PLBD2
				AZGP1P1				POC1B-GALNT4		SLC25A24	MFSD9	FAM71C
				LOC646762				KLRC4-KLRK1		PLA2G2E	PLCD4	RMST
				C7orf73				PRH1-PRR4		DNTTIP2	SFT2D3	CCER1
				YWHAEP1				MIR4699		CRNN	CCDC142	PIANP
				LOC650226				MIR4701		G0S2	ZNF514	DCP1B
				NCF1				MIR3974		IL20	FAM136A	ANO6
				TCAF2P1				MIR4495		DCAF8	TMEM87B	ARID2
				OCM				MIR3198-2		HP1BP3	ATOH8	RPSAP52
				SNORA5A				MIR4494		F11R	LINC01101	SLC17A8
				NCF1B				MIR4698		TMED5	MGC16025	STAC3
				NCF1C				CACNA1C-AS1		RRP15	TANC1	LINC00612
				SNORA5B				LOC100652999		GLRX2	EPT1	TTC41P
				SNORA5C				MIR5700		BOLA1	LBX2	MSRB3
				SNORA9				RERG-AS1		ZNF593	PNPT1	ETFBKMT
				SNORA14A				CACNA1C-AS4		ZBTB7B	KCNH7	LRRC43
				SNORA15				CACNA1C-AS2		ZNF691	FER1L5	OR6C74
				SNORA22				DENND5B-AS1		TXNDC12	MCFD2	OR6C3
				SNORD93				HOXC-AS1		TNNI3K	ATP6V1E2	TCP11L2
				MIR550A1				HOXC-AS2		RRNAD1	FAM95A	LINC00935
				MIR550A2				HOXC-AS3		ADIPOR1	CCDC74A	TBX5-AS1
				MIR589				HOXC13-AS		SH3GLB1	LOC90784	LINC01619
				MIR590				CACNA1C-IT2		MECR	DHX57	GLIPR1L1
				MIR591				CACNA1C-IT3		APH1A	RAPGEF4-AS1	TAS2R43
				MIR592				IFNG-AS1		UTP11	SESTD1	TAS2R31
				MIR593				OVCH1-AS1		TRIM17	CCDC74B	TAS2R46
				LHFPL3-AS2				LOC101927038		KCTD3	PKDCC	TAS2R30
				MIR653				LOC101927058		MRTO4	ANKRD44	TAS2R19
				ARHGEF34P				LOC101927267		PLEKHO1	RSAD2	TAS2R20
				SPDYE8P				LOC101927292		HAO2	ZNF804A	TAS2R50
				ZNF736				LOC101927318		ACP6	TTC30A	POC1B
				GTF2IRD1P1				LOC101927583		TMEM69	DAPL1	OTOGL
				GATSL2				LOC101927653		MRPL37	CAPN13	C1RL-AS1
				SPDYE6				LOC101927901		IER5	TMEM169	CD163L1
				UMAD1				LOC101927905		HOOK1	DNER	LOC283332
				ISPD				LINC01479		SNX7	DRC1	LOC283335
				TMEM229A				LOC101928002		UCHL5	IMP4	ZNF740
				ZNF735				LOC101928030		SUCO	HNRNPLL	RPL13P5
				LOC730338				LINC01481		HPCAL4	MARS2	RASSF3
				LUZP6				LOC101928100		YTHDF2	B3GNT7	LOC283352
				TSL				LOC101928137		GPR89B	NT5C1B	B4GALNT3
				GTF2IP4				LOC101928162		HSD17B7	NEURL3	OR6C6
				LOC100101148				PLBD1-AS1		UFC1	SP140L	ANKRD52
				POM121C				LINC01489		DTL	LOC93463	SLC39A5
				PMS2P7				LINC01490		ZCCHC17	SFXN5	SPRYD4
				HECW1-IT1				LOC101928441		TRIM33	ORMDL1	ADGRD1
				JAZF1-AS1				LOC101928449		METTL13	LIMS3	MORN3
				LOC100128317				LOC101928471		DPH5	LINC00152	TRHDE-AS1
				CTAGE4				LOC101928617		HSPB11	TUBA3E	C12orf80
				LOC100128885				ARNTL2-AS1		OAZ3	CFAP36	LINC00592
				LOC100129148				LOC101928731		PADI3	TEX261	LINC01465
				RPL19P12				LOC101928937		CYB5R1	TUBA3D	DPY19L2
				DDC-AS1				LOC101929058		CMPK1	STK11IP	CLEC9A
				DPY19L1P1				LOC101929084		ARID4B	FMNL2	LINC01559
				LOC100129603				LOC101929384		CD244	CCDC85A	GAS2L3
				PCOLCE-AS1				LOC101929549		GPR88	GALNT13	LINC00485
				LOC100130673				LOC101929584		DPM3	KLHL29	LOC283440
				LOC100130705				LOC101930452		WNT4	OSBPL6	MYO1H
				EFCAB10				PCBP2-OT1		YIPF1	NOSTRIN	HECTD4
				LOC100130849				CISTR		MRPS21	DIRC1	KSR2
				LOC100130880				MIR6074		TRMT13	WDR92	GATC
				C7orf72				MIR6125		TMCO1	MOGAT1	HNF1A-AS1
				ZNF316				MIR6502		ADAMTSL4	LYPD1	C12orf40
				LOC100131257				MIR6758		CRCT1	MRPL53	MUC19
				PMS2P9				MIR7641-2		RNF186	AGAP1	GXYLT1
				LOC100133091				MIR7844		SPATA6	TWIST2	TMPRSS12
				HOXA-AS3				MIR6757		EGLN1	PARD3B	KRT6C
				JHDM1D-AS1				MIR6505		L1TD1	RPL23AP7	DDX51
				NDUFB2-AS1				MIR6759		MAP10	PPP1R21	KRT73
				UPK3BL				MIR7851		RSBN1	TRABD2A	MMAB
				CTAGE8				LOC102723544		ZNHIT6	TMEM150A	CLEC4D
				KMT2E-AS1				LOC102724020		GPN2	NUP35	HCAR2
				LINC01004				LOC102724050		LEPROT	XIRP2	LINC00936
				LOC100240728				LOC102724421		MED18	TYW5	C1QL4
				ZNRF2P2				LOC102724663		TRIT1	NMS	TMEM119
				RASA4B				LOC102724933		GIPC2	LYG1	KRT79
				SMKR1				LLPH-AS1		SWT1	MITD1	LOC338797
				LOC100287704				CCND2-AS1		GDAP2	DIS3L2	LINC01089
				LOC100287834				TMEM5-AS1		FAM46C	CMPK2	C12orf74
				WI2-2373I1.2				LOC105369187		GON4L	MBOAT2	FAM19A2
				MOXD2P				LOC105369595		GPATCH4	CNTNAP5	LINC01252
				GS1-124K5.4				LOC105369632		PALMD	TMEM18	SLCO1B7
				GS1-259H13.2				LOC105369635		FNBP1L	FBLN7	SMCO2
				LOC100289561				LOC105369691		ST7L	NEU4	OVCH1
				MIR1200				LOC105369723		PQLC2	RBM45	SYT10
				MIR1183				LOC105369738		LAX1	C2orf73	ACSM4
				MIR1302-6				LOC105369739		RHBDL2	TRIM43	ANKRD33
				MIR548N				LOC105369747		DUSP23	BBS5	OR6C2
				MIR1285-1				LOC105369781		ADPRHL2	CCDC173	OR6C4
				ANKRD61				LOC105369785		TRNAU1AP	ACMSD	H1FNT
				MIR548O				LOC105369860		C1orf27	ICA1L	OR8S1
				MIR548F4				LOC105369879		C1orf109	FAM168B	AMIGO2
				HOTTIP				LOC105369891		C1orf56	CIB4	EP400NL
				SAP25				LOC105369893		C1orf123	REG3G	RILPL1
				MIR4283-2				LOC105369911		MARC2	RFTN2	TAS2R42
				MIR4285				LOC105369920		TTC22	CLHC1	DPPA3
				MIR4283-1				LOC105369921		AIM1L	PLEKHH2	NANOGNB
				MIR3147				LOC105369945		SUSD4	AP1S3	LOC374443
				MIR4284				LOC105369971		RALGPS2	C2orf76	KRT77
				MIR3146				LRP1-AS		GPATCH2	SGPP2	PTPRQ
				MTRNR2L6				SNORD133		BSDC1	ACVR1C	C12orf42
				MIR3654				SNORA105C		XKR8	OSR1	LRRC10
				MIR3609				PRH1-TAS2R14		TMEM39B	TTC32	IL31
				MIR3943						PRPF38B	UBR3	CLEC2A
				MIR550B2						HEATR1	KCTD18	CLEC12B
				MIR3914-1						CDCA8	ALS2CR12	RPL13AP20
				MIR550B1						LRRC8D	ZNF513	REP15
				MIR3683						MSTO1	SPATA3	CCDC184
				MIR3666						DARS2	LYPD6	C12orf75
				MIR3914-2						ARHGEF10L	LYPD6B	CFAP73
				APTR						PRMT6	GALM	TMEM233
				MAGI2-AS3						RNF220	TMEM198	KMT5A
				LOC100505921						EVA1B	ZFAND2B	LINC00944
				LOC100505938						GOLPH3L	TMEM178A	LINC00937
				ISPD-AS1						TMEM57	CPO	OR6C1
				LRRC72						KLHDC8A	MDH1B	OR6C75
				LINC01005						TRIM62	C2orf50	OR6C76
				LOC100506098						ETNK2	PQLC3	OR6C70
				LOC100506136						RAVER2	TMEM182	LOC400002
				LOC100506178						KIRREL	AHSA2	LINC00938
				HOTAIRM1						TMEM206	FBXO36	LOC400043
				DOCK4-AS1						YY1AP1	MTERF4	FLJ41278
				LOC100506497						ECHDC2	CCDC148	MKRN9P
				LINC01176						FGGY	M1AP	C12orf76
				LINC01007						MCOLN3	MYO3B	LINC00939
				LOC100506682						SLC22A15	TMEM37	FLJ37505
				LOC100506725						YOD1	UBE2F	FIGNL2
				TRG-AS1						CAMK2N1	DUSP19	OR6C65
				LOC100506860						BATF3	TTL	OR6C68
				MKLN1-AS						SLC30A10	CKAP2L	MIRLET7I
				LOC100506895						UBE2Q1	CBWD2	MIR135A2
				LOC100506937						RNPC3	TEKT4	MIR141
				TMEM178B						ITLN1	TISP43	MIR196A2
				LOC100507468						ASAP3	SATB2-AS1	MIR200C
				EGFR-AS1						POMGNT1	LINC01102	MIR26A2
				LOC100507507						PNRC2	SMYD1	LOC414300
				LOC100507642						LRRC40	LINC01104	LINC00615
				ATP5J2-PTCD1						DEPDC1	C2orf15	IQSEC3
				INMT-FAM188B						PIGV	LINC01105	ZNF705A
				RBAK-RBAKDN						IARS2	OTOS	FAM66C
				HOXA10-HOXA9						MAP7D1	COPS9	DDX12P
				URGCP-MRPS24						IPO9	OR6B3	SMCO3
				MIR4648						NDC1	COMMD1	H3F3C
				MIR4653						IQCC	PROM2	DBX2
				MIR4655						C1orf112	ANKAR	FLJ12825
				MIR4652						HHAT	FBXO41	TMEM198B
				MIR4468						ENAH	TTC30B	PLEKHG7
				MIR4651						NUP133	LINC00342	LOC440117
				MIR4650-1						RCOR3	GPAT2	FZD10-AS1
				MIR4649						C1orf106	ITPRIPL1	TSPAN11
				MIR550A3						LRIF1	LOC150776	OR9K2
				MIR4467						FAM63A	WTH3DI	MIR148B
				MIR4657						ADCY10	FAM117B	MIR331
				MIR4658						DCAF6	TCF23	EID3
				MIR4656						ASH1L	LOC150935	LOH12CR2
				LOC100630923						LENEP	GAREM2	ATXN7L3B
				LOC100653233						CTTNBP2NL	PUS10	CLLU1OS
				POU6F2-AS2						RCC2	PKI55	CLLU1
				KLHL7-AS1						FAM212B	LINC00309	MIR492
				MIR5692C2						DMAP1	LINC01106	LOC574538
				MIR5692A2						GNG12	SEPT10	HIGD1C
				MIR5692A1						SLC50A1	KANSL1L	POU5F1P3
				MIR5090						TMEM234	PLB1	LOC642846
				ELMO1-AS1						MTFR1L	ZSWIM2	MAP1LC3B2
				POU6F2-AS1						SERTAD4	LOC151121	LOC643339
				CYP3A7-CYP3A51P						KYAT3	ZNF385B	LOC643711
				MAGI2-AS2						ERO1B	LINC01107	LOC643770
				MACC1-AS1						FMN2	LOC151174	GLYCAM1
				STEAP2-AS1						SLAMF8	ERFE	LOC645177
				AOAH-IT1						CDC42SE1	ARL6IP6	LOC645485
				HOXA10-AS						UBQLN4	METTL21A	ANHX
				RNF216-IT1						TMEM167B	CCNYL1	FAM86FP
				LOC100996249						OLFML3	KLHL23	PRB2
				LINC01510						SMYD2	SULT1C2P1	LRTM2
				LOC100996437						LHX9	PPP1R1C	SCARNA12
				LOC100996654						OTUD7B	SGO2	SCARNA11
				C7orf55-LUC7L2						COQ8A	ALS2CR11	FAM138D
				LOC101409256						RSRP1	SLC38A11	SNORA2A
				EVX1-AS						PITHD1	CCDC140	SNORA2B
				STAG3L5P						RAB25	SLC23A3	SNORA2C
				PVRIG2P						PGLYRP4	LINC00608	SNORA49
				STAG3L5P-PVRIG2P-PILRB						RHBG	GPBAR1	SNORA53
				LOC101926943						MAN1C1	FAHD2B	CD27-AS1
				LOC101926963						SCYL3	MYADML	SNORD59B
				LOC101927000						GJC2	FAM84A	SCARNA10
				LOC101927021						CAMK1G	RMDN2	MIR548C
				ELFN1-AS1						NIPAL3	GDF7	MIR613
				GTF2IP7						SEPN1	SLC16A14	MIR614
				LOC101927181						ATP8B2	LOC151475	MIR615
				LOC101927243						VANGL2	LINC00471	MIR616
				LOC101927269						LINC00869	LOC151484	MIR617
				LOC101927354						PBXIP1	MSL3P1	MIR618
				LOC101927356						S100A14	ASPRV1	MIR619
				LOC101927378						TMIGD3	WDSUB1	MIR620
				LOC101927391						GATAD2B	UPP2	LOC728084
				LOC101927420						AMIGO1	LBX2-AS1	C12orf73
				LOC101927446						ODF2L	GPR155	SKP1P2
				LOC101927497						CGN	DAW1	LOC728739
				MEOX2-AS1						KIAA1324	LONRF2	C12orf71
				LOC101927550						IGSF9	CCDC138	SLC15A5
				LOC101927630						LRRC7	ADGRF3	MRS2P2
				ZASP						SIPA1L2	C2orf57	LOC100049716
				LOC101927668						KIF17	OXER1	HOTAIR
				LOC101927746						ZNF687	FAM179A	MIR920
				LOC101927769						ZSWIM5	FAM171B	KRT73-AS1
				LOC101927811						POGK	C1QL2	TMPO-AS1
				LOC101927870						KIAA1522	UBXN2A	LOC100128554
				LOC101928012						HCN3	CLEC4F	THCAT155
				HRAT17						CACHD1	DQX1	SMIM10L1
				LOC101928168						MIER1	KCNG3	LOC100129940
				LOC101928211						KIAA1614	CYS1	LOC100130075
				LOC101928254						BRINP2	FOXD4L1	LOC100130238
				LOC101928283						CCDC181	CFAP221	AGAP2-AS1
				LOC101928333						GRHL3	VWA3B	LINC01405
				LOC101928401						SLAMF7	CREG2	USP30-AS1
				OR2A1-AS1						ZP4	ALMS1P1	PGAM1P5
				SEPT7-AS1						CADM3	TET3	RNU7-1
				LOC101928605						PTBP2	GKN2	LOC100190940
				LOC101928618						RHOU	TEX37	PCED1B-AS1
				LOC101928700						PRUNE1	ANKRD23	LOC100240734
				LINC01450						DNASE2B	APLF	LOC100240735
				LINC01449						DLGAP3	PIKFYVE	LINC00940
				LOC101928782						IL22RA1	KRTCAP3	BCDIN3D-AS1
				LINC01448						HIVEP3	LOC200726	MANSC4
				LOC101928807						KLHL12	TMEM17	LINC00941
				LOC101928861						LGR6	SPRED2	LINC00173
				LINC01447						GPBP1L1	TIGD1	LOC100287944
				GTF2IP23						HAPLN2	LOC200772	LOC100288778
				LINC01372						GAS5	AMER3	LOC100288798
				LOC101930085						PAPPA2	LINC00116	ZNF605
				RNU6-7						BCAN	C2orf69	LINC00942
				RNU6-8						GPATCH3	HNRNPA3	MIR1252
				MIR6133						TNN	SPDYA	MIR1279
				MIR6509						MRPS14	ATP6V1C2	MIR1228
				MIR6836						DMRTB1	RNASEH1	MIR1827
				MIR6838						DMRTA2	LCLAT1	MIR1293
				MIR6839						CLSPN	GPATCH11	MIR1291
				MIR6892						OXCT2	CERS6	MIR1302-1
				MIR6874						RRAGC	METAP1D	MIR1178
				MIR6132						ADGRL4	NIFK-AS1	MIR1244-1
				MIR6840						TINAGL1	LYG2	MIR1251
				MIR6875						P3H1	CFAP65	LOC100335030
				MIR6837						SEMA4A	C2orf72	SNORA70G
				KCCAT333						TOR3A	SH2D6	MIR1244-3
				GHET1						RFWD2	LOC284950	MIR1244-2
				LOC102723427						GREM2	CCDC150	MIR4302
				LINC01445						RGS18	RNF149	MIR4303
				LOC102723672						PLA2G2F	LINC01114	MIR4304
				LOC102723885						MFSD14A	LOC285000	KLRF2
				LOC102724094						NUCKS1	FAM150B	LINC00987
				LINC01393						SMAP2	CCDC141	MIR3685
				LOC102724434						ACBD3	STARD7-AS1	MIR3649
				LOC102724484						ATPAF1	LOC285043	MIR3612
				LOC102724555						MARC1	LINC00486	MIR3652
				DPY19L1P2						S100PBP	C2orf61	MIR3922
				LOC102724738						MEAF6	LOC285074	MIR548Z
				LOC102725191						RBM15	LINC01305	MIR3913-2
				ELDR						EXO5	RTP5	MIR3657
				RNU6-2						CEP85	LOC285095	MIR3913-1
				LINC01162						ARV1	MED15P9	MIR3908
				LINC01392						ELOVL1	AHCTF1P1	LOC100505978
				LOC105369146						AIDA	DNAJC5G	LOC100506125
				LOC105375115						DCLRE1B	ERICH2	LOC100506159
				LOC105375166						MRPS15	IAH1	LOC100506314
				LOC105375218						MRPL9	FLJ33534	LOC100506393
				LOC105375297						PINK1	CYP1B1-AS1	RASSF8-AS1
				LOC105375304						JMJD4	FAM126B	LINC01234
				LINC00972						MARCKSL1	UNC80	LOC100506551
				LOC105375396						INTS3	RUFY4	LOC100506606
				LOC105375401						ZFP69B	PLGLA	PXN-AS1
				LOC105375429						COA7	RGPD4	DDX11-AS1
				LVCAT5						PHACTR4	DUSP28	NRAV
				LOC105375483						AUNIP	STON1-GTF2A1L	LOC100506691
				LOC105375504						SCNM1	FAM201B	LOC100506844
				LOC105375512						ERI3	SPOPL	LOC100506869
				LOC105375545						C1orf50	MLK7-AS1	LRCOL1
				LOC105375556						WDR77	CYP27C1	LOC100507065
				SCARNA28						C1orf116	MROH2A	CLIP1-AS1
										LINC00626	ESPNL	LOC100507091
										CCDC28B	C2orf70	LOC100507175
										C1orf35	PRR30	LOC100507195
										FCRL2	LINC00298	LINC00943
										DLEU2L	LINC00299	LOC100507250
										NKAIN1	LOC339803	LOC100507377
										TTC13	C2orf74	LOC100507424
										EPS8L3	LOC339807	BLOC1S1-RDH5
										CDC73	LINC01115	POC1B-GALNT4
										MRPL24	MSGN1	KLRC4-KLRK1
										MUL1	KIAA1211L	ZNF664-FAM101A
										PGBD5	FIGLA	PRH1-PRR4
										TNFAIP8L2	NOTO	MIR4699
										C1orf54	NCKAP5	MIR4498
										TMEM53	FOXI3	MIR4496
										AKIRIN1	EVX2	MIR4701
										HECTD3	CDKL4	MIR3974
										BEND5	PRORSD1P	MIR4495
										VTCN1	SH3RF3	MIR4419B
										YRDC	GPR148	MIR4472-2
										ZYG11B	ECEL1P2	MIR4700
										PPCS	LRRTM1	MIR3198-2
										LIN28A	GEN1	MIR4497
										SH3D21	C2orf48	MIR4494
										TTLL7	FTCDNL1	MIR4698
										SNIP1	SPATA3-AS1	CACNA1C-AS1
										C1orf115	PFN4	LOC100652999
										HHIPL2	FAM228B	MIR5188
										VASH2	LOC375196	MIR5700
										WDR78	ANKRD36	MIR548AQ
										ZMYM1	WASH2P	LINC00507
										RPAP2	RBM43	RERG-AS1
										FAM110D	LINC01116	CACNA1C-AS4
										KIAA0319L	CERKL	CACNA1C-AS2
										DHDDS	CATIP	DENND5B-AS1
										PAQR6	RBM44	HOXC-AS1
										DENND2D	AQP12A	HOXC-AS2
										WLS	ZC3H6	HOXC-AS3
										PCNX2	KLHL30	HOXC13-AS
										TRIM46	RNF144A-AS1	CACNA1C-IT2
										MROH9	MFSD2B	CACNA1C-IT3
										RPF1	C2orf71	IFNG-AS1
										SIKE1	LOC388942	LOC100996671
										ZC3H12A	TMEM247	LOC100996679
										TARS2	LINC01118	OVCH1-AS1
										WDR26	TSPYL6	ZNF891
										TRIM45	C2orf78	LOC101593348
										EDEM3	BOLA3	LOC101927038
										FLAD1	C2orf81	LOC101927058
										TRAF3IP3	FUNDC2P2	LOC101927267
										ZNF436	C2orf68	LOC101927292
										TAS1R2	SLC9A4	LOC101927318
										NPL	DPP10-AS1	LOC101927415
										GJA9	LOC389033	LOC101927464
										OR6N2	LINC01120	LOC101927583
										OR6K2	SP5	LOC101927592
										SYNC	PLEKHM3	LOC101927616
										CFHR5	C2orf80	LOC101927637
										TRIM11	RESP18	LOC101927653
										C1orf21	C2orf82	LOC101927694
										ACTL8	OR6B2	LOC101927735
										ANKRD13C	PTRHD1	LOC101927901
										NECTIN4	SULT6B1	LOC101927905
										SNX27	DYTN	LINC01479
										ANP32E	LOC400940	LOC101928002
										SHCBP1L	LINC00487	LOC101928030
										TRMT1L	LINC01376	LINC01481
										TSSK3	LINC00954	LOC101928100
										NUAK2	C2orf91	LOC101928137
										VANGL1	LINC01121	LINC01486
										ST6GALNAC5	EML6	LOC101928162
										ISG20L2	LINC01122	TESC-AS1
										HYI	LINC01185	PLBD1-AS1
										FCRL5	LOC400958	LINC01489
										FCRL4	PCBP1-AS1	LOC101928416
										SH3BGRL3	PAIP2B	LINC01490
										DDX59	RGPD1	LOC101928441
										NUF2	ANKRD36C	LOC101928449
										RASSF5	LOC400997	LOC101928471
										SESN2	FLJ42351	LOC101928530
										HMCN1	NOC2LP2	LOC101928597
										GPR61	TEX41	LOC101928617
										MIXL1	HAGLR	ARNTL2-AS1
										STK40	FSIP2	LOC101928731
										SPRTN	C2orf66	LOC101928937
										TM2D1	ASB18	LOC101929058
										FCAMR	FLJ43879	LOC101929084
										REG4	VWC2L	CASC18
										OBSCN	FLJ31356	LOC101929162
										TMEM222	MIR10B	LOC101929384
										TEX35	MIR128-1	LOC101929549
										HORMAD1	MIR149	LOC101929584
										TOMM40L	MIR153-1	LOC101930452
										SYDE2	MIR216A	PCBP2-OT1
										ZNF644	MIR217	CISTR
										USP48	MIR26B	MIR6074
										ZMYND12	C2orf27B	MIR6125
										NBPF3	DNAJB3	MIR6502
										LRRC8C	ASTL	MIR6758
										ZDHHC18	CAPN14	MIR6760
										SGIP1	ACTR3BP2	MIR6761
										POLR3GL	LINC01123	MIR6762
										TMEM79	LOC440895	MIR6861
										NTPCR	LINC01191	MIR7107
										ACBD6	FAR2P1	MIR7641-2
										PROK1	LOC440910	MIR7844
										MLK4	POTEKP	MIR6763
										EFCAB7	LINC01124	MIR6757
										ZBTB37	H3F3AP4	MIR6880
										NT5C1A	LOC440934	MIR7106
										LCE3D	LOC442028	MIR6505
										TRIM63	SULT1C3	MIR6759
										LINC00260	POTEE	MIR8072
										PSRC1	COA5	MIR7851
										FAM167B	PHOSPHO2	THRIL
										LINC00467	CHAC2	LOC102723544
										FOXD2-AS1	MIR375	LINC01498
										FCRLA	DFNB59	LOC102724020
										ANKRD36BP1	MIR4435-2HG	LOC102724050
										HPDL	CCDC148-AS1	LOC102724421
										ATP1A1-AS1	ANKRD30BL	LOC102724663
										AGBL4	FBXO48	LOC102724933
										MFSD2A	SNORA41	LLPH-AS1
										C1orf198	FAM110C	CCND2-AS1
										PPP1R15B	LOC643072	TMEM5-AS1
										ATG4C	LOC643387	LHX5-AS1
										MAEL	HCG2040054	LINC00508
										PRPF38A	LOC644838	LOC105369187
										SYTL1	GCC2-AS1	LOC105369595
										IGSF21	GGT8P	LOC105369632
										LSM10	ANKRD36BP2	LOC105369635
										C1orf94	LOC645949	LOC105369691
										DISP1	LINC00607	LOC105369723
										SNHG12	LOC646736	LOC105369738
										STRIP1	LOC646743	LOC105369739
										RGS8	CYP4F62P	LOC105369747
										SLC45A3	ZNF806	LOC105369781
										DOCK7	PRSS56	LOC105369785
										WNT3A	YY1P2	LOC105369860
										NAV1	FAM228A	LOC105369879
										SEC16B	TRIM43B	LOC105369891
										AQP10	POTEI	LOC105369893
										LHX4	CFC1B	LOC105369911
										SLAMF9	AQP12B	LOC105369920
										STPG1	RGPD3	LOC105369921
										PYGO2	LOC653602	LOC105369945
										ANGEL2	POTEJ	KCCAT198
										SPOCD1	MZT2A	LOC105369971
										ZNF697	SNORA75	LOC105369980
										IGFN1	LOC654342	LOC105370014
										NUP210L	FAM138B	LOC105370016
										BTF3L4	PAX8-AS1	LOC105370024
										UBXN11	LOC654841	LOC105370068
										NEXN	SCARNA6	CRAT8
										CENPL	SCARNA5	XLOC_009911
										DUSP27	SNORD11	LRP1-AS
										RCSD1	SNORD70	LACAT8
										MEX3A	SNORD89	SNORD133
										METTL18	SNORD92	SNORA105C
										GORAB	SNORD94	PRH1-TAS2R14
										C1orf105	MIR558	LOC107161159
										TMEM183A	MIR559
										HIST3H2A	MIR561
										PIGM	MIR562
										IGSF8	RGPD8
										LEMD1	LINC01249
										ATPIF1	FAM133DP
										SNORD46	D2HGDH
										SNORD38A	LOC728323
										SNORD38B	POTEF
										DNAJA1P5	LINC01125
										GLMP	DCDC2C
										MED8	LOC728730
										KTI12	PABPC1P2
										SMIM12	C1GALT1C1L
										AZIN2	RGPD4-AS1
										TMEM54	ANKRD20A8P
										HENMT1	LOC729224
										TOE1	FAHD2CP
										ERMAP	LOC729348
										PGLYRP3	RAD51AP2
										CSMD2	RGPD6
										MYSM1	DIRC3
										GNRHR2	DNAJC27-AS1
										SLAMF6	RGPD2
										OSBPL9	MORN2
										SLC26A9	LOC730100
										OMA1	MEIS1-AS3
										RAB42	MYT1L-AS1
										FCRL1	RFX8
										FCRL3	SNORD11B
										LRRC42	SNORA36C
										GBP4	SNORA70B
										GBP5	MIR216B
										FAM46B	MIR933
										FMO9P	SLC8A1-AS1
										TSEN15	OST4
										FAM129A	LOC100128905
										SNAP47	LOC100129029
										TADA1	LOC100129175
										THEM4	TDRD15
										SH2D1B	LOC100129434
										SSX2IP	LINC01126
										OLFM3	CCNT2-AS1
										GABPB2	LINC01460
										TCHHL1	PP14571
										RPTN	LOC100130451
										CCDC163	LOC100130452
										TDRD10	LOC100130691
										SHE	NEMP2
										KDF1	RAB6C-AS1
										CCSAP	SP9
										WDR63	LOC100132215
										KLHDC9	CYP4F30P
										AXDND1	LOC100133920
										MAB21L3	LOC100133985
										IFFO2	LINC01119
										SLC44A3	LOC100144595
										ATXN7L2	RNU4ATAC
										C1orf194	DBIL5P2
										LYPLAL1	SNAR-H
										ATP6V1G3	DCTN1-AS1
										ASB17	FAR2P2
										TYW3	ARHGEF33
										ERICH3	LOC100271832
										LRRIQ3	LIMS3-LOC440895
										MYOM3	LOC100286922
										DMBX1	ANAPC1P1
										OR10J5	LOC100287010
										TMCO2	SH3RF3-AS1
										ZNF684	LOC100288570
										TCEANC2	LOC100288911
										PODN	MIR1471
										LRRC39	MIR1302-3
										GJB4	MIR1302-4
										HMGB4	MIR1246
										RNF19B	MIR1258
										A3GALT2	MIR1245A
										DCST2	MIR1301
										DNAH14	MIR1285-2
										ZNF648	MIR1244-1
										TEDDM1	BRE-AS1
										C1orf122	GPR75-ASB3
										OSCP1	SNORA80B
										C1orf216	ZEB2-AS1
										KLHDC7A	MIR548F2
										VWA5B1	MIR663B
										UBXN10	GCSHP3
										C1orf87	SNORA70F
										ARL8A	BOK-AS1
										SYT2	MIR3128
										LINC00628	MIR548S
										GOLT1A	MIR4265
										UHMK1	MIR1244-3
										FCRLB	MIR1244-2
										WDR64	MIR4264
										C1orf131	MIR3129
										LIX1L	MIR3127
										HSD3BP4	MIR4261
										SPATA17	MIR3133
										EDARADD	MIR3131
										KLF17	MIR4268
										TMEM125	MIR4263
										TSACC	MIR3125
										IQGAP3	MIR3130-1
										NAXE	MIR4267
										MRPL55	MIR4262
										HIST3H2BB	MIR3130-2
										DRAM2	MIR4266
										PIFO	MIR3126
										C1orf162	MIR2355
										OR10T2	MIR3132
										OR6P1	MIR4269
										OR10X1	LINC00276
										OR10Z1	LOC100499194
										OR6K6	MIR3606
										OR6N1	MIR3682
										TATDN3	MIR3679
										S100A16	MIR3681
										NEK7	GTF3C2-AS1
										ITLN2	LOC100505716
										SYT6	LOC100505736
										C1orf74	CEBPZOS
										CREB3L4	LINC01304
										BROX	LOC100505984
										SAMD13	RNASEH1-AS1
										C1orf52	LOC100506076
										CIART	SIX3-AS1
										TMEM56	LOC100506123
										NBPF4	LOC100506124
										UBE2U	TTC21B-AS1
										SLC35F3	LOC100506142
										LOC148696	LOC100506274
										LOC148709	LOC100506286
										PTPRVP	ID2-AS1
										HFE2	LINC01127
										ANKRD35	LINC01158
										FAM163A	MIR3681HG
										OVAAL	LOC100506474
										B3GALNT2	AGAP1-IT1
										MFSD4A	HOXD-AS2
										PM20D1	TTN-AS1
										SLC30A7	LOC100507006
										ZNF436-AS1	LOC100507073
										KNCN	LOC100507140
										MOB3C	BOLA3-AS1
										GLIS1	LOC100507201
										NBPF12	LOC100507334
										LELP1	LOC100507443
										RC3H1	IDH1-AS1
										MGC27382	LOC100507600
										DCDC2B	LY75-CD302
										ZNF362	RNF103-CHMP3
										LINC01225	NT5C1B-RDH14
										DCST1	PHOSPHO2-KLHL23
										CNIH3	HSPE1-MOB4
										MANEAL	INO80B-WBP1
										IL23R	UBE2F-SCLY
										METTL11B	MIR4436B1
										FAM78B	MIR4430
										SHISA4	MIR4772
										EXOC8	MIR4779
										LOC149373	MIR4783
										PDIK1L	MIR4439
										BNIPL	MIR4782
										CLDN19	MIR4437
										CFAP57	MIR4765
										C1orf210	MIR4433A
										CCDC24	MIR4776-1
										BTBD19	MIR548AE1
										CCDC17	MIR4757
										LRRC71	MIR4777
										RNF187	MIR1245B
										CHIAP2	MIR4435-2
										PYHIN1	MIR4426
										SPATA45	MIR4774
										FAM71A	MIR2467
										DENND2C	MIR4775
										GBP6	MIR4785
										PLPPR5	MIR4771-1
										FNDC7	MIR4438
										DENND1B	MIR4784
										TDRD5	MIR4773-1
										TOR1AIP2	MIR4444-1
										IFNLR1	MIR4440
										CYP4Z2P	MIR4436A
										CITED4	MIR4786
										SLC25A3P1	MIR4434
										LEXM	MIR4431
										SPRR4	MIR4780
										KANK4	MIR4778
										SASS6	MIR4429
										SDE2	MIR4432
										FAM43B	MIR548AD
										HFM1	MIR4441
										PAQR7	MIR4435-1
										TTC24	PARTICL
										CCDC185	KIAA2012
										UBL4B	MIR5000
										NUDT4P2	MIR5696
										PDIA3P1	MIR5001
										OXCT2P1	MIR548AU
										AGO3	MIR5702
										AGO4	MIR5590
										LCE4A	MIR5703
										ALG14	MIR5192
										FAM76A	CERS6-AS1
										LINC00466	MEIS1-AS2
										C1orf168	XIRP2-AS1
										TMEM61	AGBL5-AS1
										CYP4Z1	DGUOK-AS1
										CDCP2	LINC00570
										SLC5A9	STEAP3-AS1
										CC2D1B	TGFA-IT1
										NBPF11	ALMS1-IT1
										NUDT17	HS1BP3-IT1
										FLJ23867	VWC2L-IT1
										TXLNA	LOC100996579
										TCTEX1D1	LOC100996693
										PLD5	LOC101060019
										C1orf100	LOC101060091
										SPAG17	LOC101060385
										SLFNL1	LOC101060391
										KRTCAP2	OSGEPL1-AS1
										CRTC2	RMDN2-AS1
										IBA57	GPR1-AS
										HIPK1	SCHLAP1
										SLC44A5	CAPN10-AS1
										AKR7L	LOC101805491
										AKR7A2P1	LOC101926913
										TMEM9	LOC101926966
										FNDC5	LOC101927027
										EPHX4	LOC101927043
										AKNAD1	LOC101927050
										SLC41A1	LOC101927053
										LCE5A	LOC101927055
										TMCO4	LOC101927070
										MCOLN2	LOC101927142
										COL24A1	LOC101927156
										PCSK9	LOC101927165
										SYT14	LOC101927196
										ST6GALNAC3	LINC01473
										ZNF683	LOC101927285
										ARHGAP30	LINC01237
										CFAP126	LOC101927331
										NEGR1	LINC01103
										ASPM	LOC101927402
										MDS2	LOC101927406
										CYP4X1	LOC101927431
										MAGI3	LOC101927438
										TIPRL	LOC101927482
										BEST4	UTAT33
										FAM19A3	ANKRD44-IT1
										RIIAD1	LINC01250
										THEM5	LOC101927577
										SLC9C2	DPP10-AS3
										CYP4A22	LOC101927596
										C1orf185	LOC101927619
										LINC01226	LOC101927641
										NBPF15	LOC101927661
										LINC00303	LOC101927701
										LEMD1-AS1	LOC101927709
										LOC284578	ATP6V1B1-AS1
										LOC284581	LOC101927795
										FAM102B	LOC101927865
										SYPL2	LOC101927881
										CYB561D1	LOC101927884
										ANKRD34A	LOC101927907
										RUSC1-AS1	LOC101927924
										LOC284632	LOC101927926
										LOC284648	LOC101927948
										SMG7-AS1	LOC101927960
										RSPO1	LOC101927967
										EPHA10	LOC101927987
										C1orf204	LINC01087
										C1orf111	LOC101928020
										LINC01142	LOC101928103
										ZNF326	LOC101928111
										BTBD8	ST3GAL5-AS1
										RIMKLA	LOC101928161
										ESPNP	LOC101928185
										LIN9	LOC101928222
										HIST2H2AB	LINC01280
										PPM1J	DARS-AS1
										HIST2H3A	LOC101928273
										HIST2H2BC	LOC101928327
										HIST2H2BA	LOC101928371
										FAM151A	LOC101928386
										S100A7A	LOC101928403
										RAB7B	LINC01412
										LINGO4	CATIP-AS1
										FLG-AS1	LINC01494
										RXFP4	LOC101928881
										ANKRD45	PGM5P3-AS1
										LINC01343	LOC101929231
										BRINP3	LOC101929260
										MTMR9LP	LOC101929282
										ZBTB8OS	LOC101929319
										TFAP2E	LOC101929378
										ZNF678	LINC01247
										PRSS38	LOC101929452
										LINC01141	LOC101929512
										CCDC190	LOC101929532
										LINC01140	LOC101929551
										LOC339529	LINC00211
										LINC01139	LOC101929567
										LOC339539	LOC101929570
										C1orf228	LOC101929596
										ZFP69	LOC101929633
										RD3	LOC101929680
										LOC343052	LOC101929715
										CCDC18	LOC101929723
										MYBPHL	LOC101929733
										OR10R2	LOC101929753
										FCRL6	LOC101929882
										KCNT2	LOC101929926
										BARHL2	RNU6-7
										NBPF7	MIR6512
										TCTEX1D4	MIR6513
										SERINC2	MIR6809
										FAM159A	MIR6811
										LCE1A	MIR6888
										LCE1B	MIR7157
										LCE1C	MIR7158
										LCE1D	MIR7704
										LCE1E	MIR4433B
										LCE1F	MIR7845
										LCE2A	MIR548BA
										LCE2C	MIR8080
										LCE2D	MIR6810
										LCE3A	MIR7515
										LCE3B	MIR6071
										LCE3C	LINC01159
										LCE3E	LOC102723362
										PADI6	LINC01248
										RGSL1	LOC102723824
										BMP8A	LOC102723854
										IRF2BP2	LOC102723927
										ZBTB41	LOC102724058
										CYCSP52	LINC01117
										SVBP	LINC01628
										TEX38	LINC01291
										MROH7	LOC102724579
										MIGA1	LOC102724691
										NEXN-AS1	LOC102724714
										PEAR1	LINC01594
										SFT2D2	LANCL1-AS1
										MIA3	LOC102724849
										STUM	LOC102725079
										FAM89A	HAGLROS
										RPS10P7	MIR7515HG
										CATSPER4	LINC01246
										NSUN4	LOC102800447
										ILDR2	PGM5P4-AS1
										TRNP1	MIR9500
										CD164L2	MIR8485
										TRABD2B	RNU6-2
										LDLRAD1	CATIP-AS2
										GBP7	MYCNUT
										C1orf146	BIRC6-AS2
										FAM69A	NRIR
										SLC6A17	GACAT1
										C1orf137	DLX2-AS1
										NOTCH2NL	LINC01143
										LINC01138	LINC01090
										LOC388692	LINC01317
										LYSMD1	LINC01320
										HRNR	MIR217HG
										FLG2	GACAT3
										C1orf189	LOC105373352
										FMO6P	LOC105373394
										LINC00272	LOC105373496
										C1orf53	LOC105373518
										TMEM81	LOC105373519
										CAPN8	LOC105373553
										COA6	LOC105373562
										PLA2G2C	LOC105373609
										SKINT1L	LOC105373635
										UOX	LOC105373656
										FRRS1	LOC105373764
										VHLL	LOC105373782
										OR10K2	LOC105373805
										OR10K1	LINC01614
										OR6Y1	LOC105373876
										OR6K3	DIRC3-AS1
										VSIG8	LOC105373878
										TMEM200B	LOC105373984
										SH2D5	LOC105374389
										NCMAP	LOC105374596
										LINC01144	LOC105374820
										C1orf141	LOC105616981
										GBP1P1	LOC105747689
										FLJ27354	LINC01173
										MIR137HG	LINC01381
										C1orf226	LINC01318
										LOC400794	SNORA105A
										C1orf220	SNORD132
										LINC01344	MIR4432HG
										C1orf140	AOX3P-AOX2P
										NBPF9	LINC01593
										FAM177B
										LDLRAD2
										ZNF847P
										CSMD2-AS1
										APOBEC4
										MIR101-1
										MIR137
										MIR181B1
										MIR186
										MIR194-1
										MIR197
										MIR199A2
										MIR205
										MIR181A1
										MIR214
										MIR215
										MIR29B2
										MIR29C
										MIR30C1
										MIR30E
										MIR9-1
										MGC34796
										RGS21
										LHX8
										LINC01555
										MINOS1
										SLC2A1-AS1
										FAM183A
										ZYG11A
										FLJ31662
										LOC440600
										LOC440602
										BCL2L15
										NUDT4P1
										HIST2H2BF
										ETV3L
										LRRC52
										LOC440700
										LOC440704
										C1orf186
										TRIM67
										MAP1LC3C
										H3F3AP4
										GTF2IP20
										PGCP1
										NBPF18P
										OR10J3
										BECN2
										MIR135B
										KPRP
										LCE6A
										SUMO1P3
										GEMIN8P4
										RBMXL1
										LURAP1
										PEF1
										LINC00862
										FAM72C
										DUSP5P1
										SERTAD4-AS1
										ADAMTSL4-AS1
										C1orf145
										PRR9
										IBA57-AS1
										MIR488
										CYB5RL
										SNORD74
										SSBP3-AS1
										RPL31P11
										MGAT4EP
										MIR205HG
										SPATA42
										FLVCR1-AS1
										CYMP
										KIAA0754
										LOC643355
										LOC643441
										LYPLAL1-AS1
										RPS14P3
										LINC00622
										PPIAL4G
										FAM231D
										NBPF13P
										ACTG1P20
										NFIA-AS1
										PPIAL4D
										LOC645166
										SNRPD2P2
										ASH1L-AS1
										POU5F1P4
										MT1HL1
										RPS7P5
										S100A7L2
										LACTBL1
										LOC646268
										LOC646471
										LOC646626
										SETSIP
										EMBP1
										SRGAP2B
										ASCL5
										ACTG1P4
										ZBTB8A
										NBPF6
										LOC653160
										SRGAP2C
										PPIAL4A
										GPR89A
										PPIAL4C
										HIST2H3D
										FAM72B
										PCP4L1
										SCARNA3
										SCARNA2
										SCARNA4
										SCARNA1
										SNORA14B
										SNORA36B
										SNORA80E
										SNORA44
										SNORA55
										SNORA61
										SNORA77
										SNORA16A
										SNORD45C
										SNORA16B
										SNORD75
										SNORD76
										SNORD77
										SNORD78
										SNORD103C
										SNORD99
										SNORD103A
										MIR552
										MIR553
										MIR554
										MIR555
										MIR556
										MIR557
										MIR92B
										ZBTB8B
										LINC01137
										PPIEL
										TGFB2-AS1
										CCDC30
										FAM72D
										NBPF8
										LINC00623
										RPS15AP10
										LOC728989
										FAAHP1
										C1orf234
										HSD52
										FAM72A
										FAM231A
										FAM231C
										LOC729867
										LOC729930
										LOC729970
										LOC729987
										LOC730102
										LOC730159
										LINC01136
										PPIAL4E
										LINC01347
										LINC01348
										PFN1P2
										MIR765
										PDZK1P1
										MIR942
										MIR190B
										MIR760
										MIR921
										FAM229A
										C1orf132
										LINC01349
										LOC100129046
										BTNL10
										LOC100129138
										MATN1-AS1
										LINC01160
										C1orf68
										MSTO2P
										LOC100129620
										LOC100129924
										EFCAB14-AS1
										LOC100130331
										NFYC-AS1
										LINC01135
										LOC100131107
										TSTD1
										RPL21P28
										MIR181A1HG
										CCDC18-AS1
										CADM3-AS1
										LOC100132057
										FOXO6
										LOC100132111
										NBPF10
										FCGR1CP
										ZRANB2-AS1
										KDM4A-AS1
										LOC100147773
										RNA5S1
										RNA5S2
										RNA5S3
										RNA5S4
										RNA5S5
										RNA5S6
										RNA5S7
										RNA5S9
										RNA5S10
										RNA5S11
										RNA5S12
										RNA5S13
										RNA5S14
										RNA5S15
										RNA5S16
										RNA5S17
										C2CD4D
										LOC100287497
										AP4B1-AS1
										LINC00582
										LGALS8-AS1
										GM140
										GS1-279B7.1
										NBPF20
										HYDIN2
										GNG12-AS1
										LINC00624
										MIR320B1
										MIR1182
										MIR1537
										MIR548N
										MIR1256
										MIR1231
										MIR548F3
										MIR1278
										MIR1295A
										MIR1976
										MIR664A
										MIR1290
										MIR1262
										RASAL2-AS1
										LINC00184
										TSNAX-DISC1
										MIR320B2
										MIR1255B2
										MIR761
										ZBED6
										LOC100422212
										MIR3119-1
										MIR4259
										MIR3123
										MIR3115
[truncated: 314 more rows]

## Sheet: late amp
Supplementary Table S3. Significant amplification and deletion regions of early and late stages of LUAD
cytoband	1p36.33	1q21.2	1q21.1	15q13.3	17q24.3	1p36.21	17q12	1q32.1	1q21.1	17p13.3	7q34	1p11.2	5q13.2	3p11.1	22q11.1	2p11.2	9q12	21p11.2	21p11.2	8p23.3	16p11.2	10q11.22	15q21.1	1p11.1	22q11.21	18p11.1	15q11.2	10q11.22	2q14.1	22p11.2	17p11.1	9q13	9q13	2p11.2	9p11.2	7q11.23	15q11.2	2p11.1	9q13	7q11.21	15q11.2	9q21.11	9q21.11	17p11.2	9p12	16p11.2	11p15.4	12q15	17q25.3
q value	7.7157e-22	2.9247e-16	1.5301e-14	2.7047e-13	4.0912e-13	3.9423e-13	4.63e-12	1.0037e-11	1.5458e-12	1.5108e-11	2.7955e-11	2.8953e-11	2.4723e-10	5.8544e-10	1.979e-09	3.2831e-09	3.6547e-11	1.2986e-10	1.2986e-10	1.8729e-08	5.8196e-12	2.8925e-08	3.5479e-08	4.7586e-08	5.1286e-08	8.3719e-08	1.6075e-12	1.8168e-07	2.369e-07	1.9773e-07	5.3425e-07	1.0269e-11	1.1085e-11	5.3928e-06	3.1655e-07	5.922e-05	1.5444e-05	2.2279e-05	2.8925e-08	0.00011787	2.8953e-11	2.8953e-11	2.8953e-11	0.00021113	2.8953e-11	9.4186e-10	0.00076624	0.0012372	0.0012372
residual q value	1.1939e-21	1.5215e-15	2.1955e-13	3.5465e-13	7.3259e-13	9.6084e-13	4.63e-12	1.0037e-11	1.1227e-11	1.5108e-11	2.7955e-11	2.8953e-11	2.4723e-10	5.8544e-10	1.979e-09	3.2831e-09	3.6536e-09	7.4452e-09	8.3278e-09	1.8729e-08	1.8911e-08	2.8925e-08	3.5479e-08	4.7586e-08	5.1286e-08	8.3719e-08	1.3516e-07	1.8168e-07	2.369e-07	3.7271e-07	5.3425e-07	9.8201e-06	1.2284e-05	1.9308e-05	2.0221e-05	5.922e-05	7.429e-05	8.3079e-05	0.00010414	0.00011787	0.0001323	0.00018277	0.00018787	0.00021113	0.00042758	0.00049667	0.00076624	0.0026847	0.0052478
wide peak boundaries	chr1:270275-628864	chr1:148534920-148803644	chr1:145968927-146281631	chr15:27814457-30989644	chr17:71536096-71824967	chr1:12910015-13369323	chr17:37309764-37610330	chr1:206091757-206425705	chr1:144820837-145428722	chr17:1-394208	chr7:141980105-142543149	chr1:120554629-120836766	chr5:69166392-71613983	chr3:90669258-90941407	chr22:14987188-15311277	chr2:87454574-87826223	chr9:60827706-61126784	chr21:9937517-10336409	chr21:8818644-9303019	chr8:1-2534649	chr16:32266471-32368382	chr10:47728443-48202388	chr15:44619716-45021983	chr1:121901919-122310964	chr22:18109169-18941942	chr18:15370492-15561394	chr15:22255214-22644118	chr10:46510455-47002146	chr2:113344345-113671599	chr22:11686930-12007092	chr17:22697779-23192979	chr9:61680249-62794075	chr9:63037314-63322049	chr2:90170453-91752423	chr9:41925110-42154632	chr7:75024175-75409292	chr15:22851842-23294783	chr2:91960715-92387592	chr9:64082470-64645481	chr7:63168967-63870464	chr15:20366636-20636698	chr9:67627814-67780390	chr9:66226986-66780970	chr17:20160423-20579707	chr9:39823029-40007463	chr16:33813884-34035477	chr11:2721513-3074435	chr12:68745071-69526105	chr17:82855186-83257441
genes in wide peak	OR4F16	NBPF14	TXNIP	APBA2	[LOC102723505]	PRAMEF5	ACACA	AVPR1B	PPIAL4D	DOC2B	MGAM	[RNVU1-19]	CCNB1	[EPHA3]	[OR11H1]	PLGLB2	SPATA31A7	[BAGE]	TEKT4P2	CLN8	LOC390705	NPY4R	B2M	[EMBP1]	GGT3P	[LOC644669]	GOLGA8IP	GPRIN2	RABL2A	LOC102723769	[MTRNR2L1]	FGF7P6	LOC286297	LOC654342	CNTNAP3B	GTF2IP1	CYFIP1	[ACTR3BP2]	ANKRD20A4	ZNF733P	HERC2P3	FAM27E3	[LOC642929]	SPECC1	LOC554249	[ENPP7P13]	CARS	CPM	TBCD
	OR4F29	NUDT4P2	POLR3GL	OCA2		PRAMEF8	TADA2A	SRGAP2	SRGAP2B	RPH3AL	MGAM2		CDK7			PLGLB1	FAM74A1		MIR3687-1	MYOM2		SYT15	SPG11		PRODH		GOLGA8EP	PTPN20	DDX11L2			LOC554249	AQP7P1			PMS2P2	NIPA2		FAM95B1	LOC100287704	GOLGA6L6	FAM27B		LGALS9B	FGF7P3		CDKN1C	LYZ	B3GNTL1
	LOC100132062	NUDT4P1	HFE2	TJP1		PRAMEF18	DDX52	C1orf186	FAM72D	SCGB1C2	PRSS58		GTF2H2			LINC00152	SPATA31A5		MIR3648-1	DLGAP2		FRMPD2	TRIM69		DGCR6		HERC2P2	SYT15	RPL23AP7			LINC01189	AQP7P3			STAG3L1	TUBGCP5		LOC101928195	LOC100287834	GOLGA8CP	LOC102723709		CCDC144CP	LOC102724238		KCNQ1	MDM2	METRNL
	LOC101928626		NOTCH2NL	HERC2		PRAMEF13	DUSP14	FAM72A	PPIAL4E	LOC100506371	TRY2P		NAIP			RGPD1				ARHGEF10		AGAP12P	TERB2		USP18		REREP3	BMS1P5	CBWD2			FAM27C	LOC101928195			RCC1L	GOLGA6L1		LOC101929583	MIR4283-2				KRT16P3			NAP1L4	YEATS4	RPL23AP87
			NBPF10	FAN1		PRAMEF6	SYNRG		NBPF20	LOC100506388	MOXD2P		PMCHL2			RGPD2				KBTBD11		FAM35DP	PATL2		TUBA8		GOLGA8J	GLUD1P7	FOXD4L1			LOC102723709	LOC101929583			TRIM73	GOLGA6L22			MIR4283-1				FAM106B			SLC22A18	FRS2
			LOC101928979	FAM189A1		HNRNPCL2	C17orf78		SRGAP2-AS1				RAD17			MIR4435-2				FBXO25		FAM25C	LOC100419583		RIMBP3		GOLGA8CP	FAM35BP	WASH2P			LOC102724238				TRIM74	GOLGA8DP			LOC102724738							SLC22A18AS	CPSF6
			RNVU1-6	DKFZP434L187		PRAMEF7			RNVU1-14				SMN1			MIR4435-1				FAM87A		FAM25G			LOC642643		HERC2P7	FRMPD2B	FAM138B			LOC103908605				GTF2IRD2B	MIR4509-1										PHLDA2	SLC35E3
				MTMR10		PRAMEF25			LOC103091866				SMN2							TDRP		CH17-360D5.1			FAM230A				MIR1302-3							LOC541473	MIR4509-2										KCNQ1DN	NUP107
				NSMCE3		PRAMEF26							TAF9							ERICH1		LOC102724593			TMEM191B				PGM5P3-AS1							NCF1C											KCNQ1-AS1	LOC100130075
				CHRFAM7A		PRAMEF33P							SERF1A							ZNF596					PI4KAP1				PGM5P4-AS1							SPDYE8P											SNORA54	MIR1279
				ULK4P3		PRAMEF19							SMA4							LOC286083					LOC729461											GATSL2
				ULK4P1		PRAMEF34P							SMA5							LOC401442					LOC100996415											LOC100101148
				ARHGAP11B		HNRNPCL3							BDP1							OR4F21					LOC100996432											PMS2P7
				GOLGA8G		PRAMEF22							MCCC2							ERICH1-AS1					LOC102725072
				GOLGA8IP		PRAMEF15							CENPH							RPL23AP53
				HERC2P10		PRAMEF14							MRPS36							MIR596
				HERC2P9		HNRNPCL4							MARVELD2							MIR3674
				WHAMMP2		PRAMEF27							CCDC125							DLGAP2-AS1
				GOLGA8N									LOC441081							LOC101927752
				PDCD6IPP2									LOC647859							LOC101927815
				GOLGA8J									GUSBP3							LOC101928058
				GOLGA8T									GTF2H2B							MIR7160
				GOLGA8M									GTF2H2C							KBTBD11-OT1
				GOLGA6L7P									SERF1B
				GOLGA8H									GTF2H2C_2
				LOC100130111									GUSBP9
				GOLGA8F									OCLN
				LOC100288637									LOC101928924
				LOC100289656									AK6
				MIR1268A									LOC102724392
				MIR4509-1
				MIR4509-2
				GOLGA8R
				LOC101928042
[truncated: 8 more columns]

## Sheet: late del
Supplementary Table S2. Significant amplification and deletion regions of early and late stages of LUAD
cytoband	9q12	9q22.31	9q21.11	21q11.2	22q11.21
q value	0.077245	0.077245	0.077245	0.077245	0.079271
residual q value	0.077245	0.077245	0.077245	0.077245	0.077245
wide peak boundaries	chr9:60836960-61857343	chr9:1-138394717	chr9:67697832-68246215	chr21:10572406-13415764	chr22:18089316-18528981
genes in wide peak	SPATA31A7	ABCA1	ANKRD20A1	ANKRD30BP2	USP18
	FAM74A1	ABCA2	ANKRD20A3	MIR3156-3	TUBA8
	FAM74A4	ABL1	FAM27E3		FAM230A
	SPATA31A5	ABO	FAM27B		LOC729461
	FAM27C	ACO1	LOC102723709		LOC100996415
		PLIN2
		AK1
		ALAD
		ALDH1A1
		ALDH1B1
		ALDOB
		AMBP
		ANXA1
		ANXA2P2
		NUDT2
		APBA1
		AQP3
		AQP7
		ASS1
		AUH
		BAAT
		BAG1
		KLF9
		C5
		C8G
		CA9
		CACNA1B
		CCIN
		KYAT1
		TNFSF8
		ENTPD2
		CD72
		CDK9
		CDKN2A
		CDKN2B
		CEL
		CELP
		CKS2
		CLTA
		CNTFR
		COL5A1
		COL15A1
		SLC31A1
		SLC31A2
		CRAT
		CTSL
		CTSV
		CTSLP8
		CYLC2
		DAPK1
		BRINP1
		DBH
		SARDH
		DNM1
		DMRT1
		ECM2
		TOR1A
		LPAR1
		S1PR3
		MEGF9
		ELAVL2
		ENDOG
		ENG
		STOM
		FANCC
		FANCG
		FBP1
		FKTN
		FCN1
		FCN2
		FOXD4
		FOXE1
		MLANA
		FPGS
		FXN
		NR5A1
		FUT7
		GALT
		GAS1
		NR6A1
		GCNT1
		GGTA1P
		B4GALT1
		GLDC
		GLE1
		GNAQ
		GNG10
		GOLGA1
		GOLGA2
		GPR21
		RAPGEF1
		GRIN1
		GSN
		HNRNPK
		HSD17B3
		DNAJA1
		HSPA5
		TNC
		IARS
		IFNA1
		IFNA2
		IFNA4
		IFNA5
		IFNA6
		IFNA7
		IFNA8
		IFNA10
		IFNA13
		IFNA14
		IFNA16
		IFNA17
		IFNA21
		IFNA22P
		IFNB1
		IFNW1
		IL11RA
		INSL4
		JAK2
		LCN1
		LCN2
		LMX1B
		MLLT3
		MTAP
		MUSK
		NCBP1
		NDUFA8
		NDUFB6
		NFIB
		NFIL3
		NFX1
		NINJ1
		NOTCH1
		NPR2
		NTRK2
		ROR2
		ODF2
		OMD
		OGN
		ORM1
		ORM2
		PAEP
		PAPPA
		PAX5
		PDCL
		PBX3
		PCSK5
		PGM5
		PHF2
		PTPA
		PPP3R2
		PPP6C
		PRKACG
		PRSS3
		PSMB7
		PSMD5
		PTCH1
		PTGDS
		PTGS1
		PTPN3
		PTPRD
		RAD23B
		RALGDS
		RFX3
		RGS3
		RLN1
		RLN2
		RMRP
		RORB
		RPL7A
		RPL12
		RPS6
		RXRA
		CCL19
		CCL21
		SET
		SH3GL2
		SHB
		SLC1A1
		SMARCA2
		SNAPC3
		SNAPC4
		SPTAN1
		STXBP1
		SURF1
		SURF2
		SURF4
		MED22
		SURF6
		SYK
		TAL2
		TEK
		TESK1
		TGFBR1
		TLE1
		TLE4
		TLN1
		TLR4
		TMOD1
		TPM2
		TRAF1
		TRAF2
		TSC1
		TTF1
		TXN
		TYRP1
		UGCG
		VAV2
		VCP
		VLDLR
		CORO2A
		XPA
		ZFP37
		ZNF79
		ZNF189
		ZFAND5
		NR4A3
		BRD3
		NUP214
		LHX3
		GFI1B
		PIP5K1B
		RECK
		IKBKAP
		CDC14B
		TMEFF1
		SSNA1
		EDF1
		CTNNAL1
		MPDZ
		FBP2
		DPM2
		FUBP3
		CLIC3
		PRPF4
		KLF4
		GTF3C5
		GTF3C4
		CER1
		LHX2
		PLAA
		GRHPR
		FAM189A2
		TJP2
		MED27
		PTGES
		ATP6V1G1
		GABBR2
		GDA
		GNA14
		RALGPS1
		ADAMTSL2
		RGP1
		TRIM14
		MELK
		RUSC2
		PPP1R26
		SEC16A
		ZBTB5
		PUM3
		TNFSF15
		PTBP3
		GNE
		SH2D3C
		RCL1
		TOPORS
		RABEPK
		SIGMAR1
		LAMC3
		TUBB4B
		UBAC1
		OLFM1
		ZER1
		CREB3
		UNC13B
		SEMA4D
		ANP32B
		AGPAT2
		SPTLC1
		POMT1
		SMC2
		DMRT2
		RRAGA
		ZBTB6
		NEK6
		SDCCAG3
		NOXA1
		CCL27
		USP20
		ACTL7B
		ACTL7A
		GADD45G
		SPIN1
		SEC61B
		SLC27A4
		SLC35D2
		CNTRL
		WDR5
		SPACA9
		ADAMTS13
		CACFD1
		PSIP1
		INSL6
		SLC2A6
		PTENP1
		AKAP2
		RPL35
		MAN1B1
		DCTN3
		FRMPD1
		DOLK
		ZNF510
		HABP4
		PTGR1
		TRIM32
		FNBP1
		SETX
		ERP44
		KDM4C
		ZBTB43
		SMC5
		KANK1
		FAM120A
		PMPCA
		VPS13A
		ASTN2
		AGTPBP1
		BICD2
		FKBP15
		PHF24
		KIAA0368
		EXOSC2
		NCS1
		TDRD7
		SLC44A1
		ANGPTL2
		NUP188
		CDK20
		DDX58
		RABGAP1
		TMEM2
		TMEM245
		FRRS1L
		SLC24A2
		CIZ1
		DNAJB5
		DCAF12
		WHRN
		NELFB
		NIPSNAP3A
		NSMF
		GPSM1
		DKFZP434A062
		GAPVD1
		RALGAPA1P1
		PHF19
		ZNF658
		SPATA31A7
		FBXW2
		SPAG8
		OR1J4
		OR2K2
		FBXO10
		GBGT1
		LHX6
		OSTF1
		OR1L3
		OR1L1
		OR1J2
		SNORA65
		SNORD62A
		SNORD36C
		SNORD36B
		SNORD36A
		SNORD24
		RANBP6
		TRUB2
		DNAI1
		ST6GALNAC4
		INVS
		NDOR1
		SIT1
		SPINK4
		TOR1B
		TOR2A
		NTMT1
		PHPT1
		CD274
		ANAPC2
		PKN3
		DPP7
		PSAT1
		UBQLN1
		SLC2A8
		OBP2B
		OBP2A
		ST6GALNAC6
		STOML2
		DEC1
		PCA3
		AK3
		EXOSC3
		ABHD17B
		MRPS2
		COQ4
		LOC51145
		CERCAM
		EGFL7
		CDKN2A-AS1
		UBAP1
		GOLM1
		PRRX2
		SPOUT1
		CHMP5
		TRMO
		RAB14
		TMEM8B
		C9orf78
		SHC3
		POLE3
		NANS
		FBXW5
		MRPL50
		RC3H2
		EPB41L4B
		EQTN
		TBC1D13
		NUTM2F
		DIRAS2
		BNC2
		HAUS6
		ASPN
		BSPRY
		APTX
		TOR4A
		CNTLN
		TEX10
		PLPPR1
		FOCAD
		UBE2R2
		EXD3
		FAM206A
		NMRK1
		STX17
		NOL8
		SPATA6L
		C9orf40
		TMEM38B
		SMU1
		RFK
		NIPSNAP3B
		STRBP
		TBC1D2
		HEMGN
		KIF27
		CDC37L1
		DENND4C
		RABL6
		CDK5RAP2
		UBAP2
		PLGRKT
		CBWD1
		KLHL9
		BARX1
		RNF20
		LRRC8A
		INPP5E
		NPDC1
		OR2S2
		BARHL1
		IFNK
		SH3GLB2
		GSN-AS1
		REXO4
		DOLPP1
		KIAA1161
		KCNT1
		RIC1
		LOC100499484-C9ORF174
		ZBTB26
		GBA2
		DENND1A
		GPR107
		SLC46A2
		LINC00474
		INIP
		ZNF462
		DMRT3
		PRDM12
		NAA35
		DMRTA1
		SLC28A3
		CARD9
		SUSD1
		POLR1E
		IPPK
		DDX31
		FAM129B
		LRRC19
		MRPL41
		NOL6
		WNK2
		SECISBP2
		C9orf16
		MAPKAP1
		DCAF10
		ZCCHC6
		GALNT12
		EHMT1
		MOB3B
		CAAP1
		CNTNAP3
		ERMP1
		SVEP1
		RMI1
		TRPM3
		PTGES2
		IFT74
		FAM214B
		GKAP1
		PDCD1LG2
		AKNA
		MIR600HG
		URM1
		ISCA1
		DOCK8
		ARPC5L
		HDHD3
		AIF1L
		UCK1
		ZNF484
		FSD1L
		CEP78
		ZCCHC7
		ANKRD20A1
		GARNL3
		HSDL2
		C9orf64
		CARD19
		MFSD14C
		TMEM246
		NTNG2
		MFSD14B
		HINT2
		C9orf24
		PIGO
		PRRC2B
		PLPP7
		GLIS3-AS1
		ZDHHC12
		MIGA2
		ARHGEF39
		C9orf3
		FIBCD1
		CCDC183
		SNHG7
		TMEM141
		ARRDC1-AS1
		COL27A1
		ALG2
		FGD3
		MVB12B
		TPD52L3
		WDR34
		SAPCD2
		C9orf69
		LRSAM1
		IL33
		TMEM261
		MSANTD3
		UAP1L1
		SLC25A51
		MRRF
		RBM18
		ARRDC1
		DPH7
		ADAMTSL1
		LINC00950
		TMEM203
		KIF12
		PALM2
		SLC25A25
		WDR31
		ZNF618
		UHRF2
		FAM122A
		ZMYND19
		GRIN3A
		TMC1
		RNF183
		NACC2
		C9orf116
		CARNMT1
		C9orf57
		C9orf85
		C9orf135
		LCN8
		FAM69B
		PTRH1
		PIP5KL1
		TAF1L
		PTPDC1
		ANKRD19P
		ARID3C
		RPP25L
		C9orf131
		OR13C5
		OR13C8
		OR13C3
		OR13C4
		OR13F1
		OR1L8
		OR1N2
		OR1N1
		DBH-AS1
		ASB6
		TRPM6
		SLC34A3
		RNF38
		GLIPR2
		DAB2IP
		CAMSAP1
		C9orf62
		C9orf66
		LINC00032
		LINGO2
		NXNL2
		C9orf163
		MAMDC4
		LCN6
		AK8
		OR1Q1
		TTLL11
		RASEF
		TTC39B
		FAM201A
		TRMT10B
		TTC16
		MIRLET7DHG
		FAM120AOS
		SAXO1
		LINC00475
		FREM1
		KIAA2026
		LINC00961
		ATP8B5P
		ZNF483
		C9orf84
		KIAA1958
		TSTD2
		ZNF782
		LOC158434
		LOC158435
		PRUNE2
		STKLD1
		KCNV2
		OLFML2A
		TMEM252
		QSOX2
		GLIS3
		ZNF883
		ZNF169
		AAED1
		ZNF367
		TMEM268
		C9orf72
		CCDC171
		NAIF1
		FAM219A
		CCDC107
		ANKS6
		SUSD3
		CBWD5
		CDC26
		PSMD5-AS1
		ANKRD18A
		PHYHD1
		MORN5
		OR1L4
		TXNDC8
		HMCN2
		MAMDC2
		FRMD3
		C9orf43
		FAM205A
		LINC00094
		CRB2
		SCAI
		CFAP157
		C9orf47
		SPATA31E1
		LOC286238
		LCN12
		C9orf142
		TPRN
		LOC286297
		TUSC1
		FAM225A
		FAM78A
		LURAP1L
		LOC286359
		OR13C9
		OR13D1
		MIR4290HG
		FOXD4L3
		IFNE
		ZDHHC21
		ACER2
		GAS2L1P2
		LOC340512
		LINC01501
		SPATA31D5P
		QRFP
		OR1J1
		OR1B1
		KIF24
		IGFBPL1
		MURC
		FOXD4L4
		GLT6D1
		ENHO
		AQP7P1
		PTAR1
		ERCC6L2
		SWI5
		C9orf50
		PNPLA7
		CYSRT1
		ENTPD8
		FGF7P6
		LOC389705
		FAM205BP
		SPATA31A6
		GLIDR
		SPATA31D4
		SPATA31D3
		SPATA31D1
		LOC389765
		C9orf153
		PTGES2-AS1
		IER5L
		CFAP77
		LCN15
		C9orf172
		LRRC26
		TMEM8C
		FAM221B
		OR13J1
		CTSL3P
		LOC392364
		OR13C2
		OR1L6
		OR5C1
		OR1K1
		LCN9
		FAM102A
		CCDC187
		VLDLR-AS1
		FLJ41200
		HACD4
		LINC01242
		TMEM215
		TOMM5
		FAM74A1
		FAM74A4
		ZNF658B
		C9orf170
		CENPP
		C9orf152
		SNX30
		WDR38
		LOC401554
		LOC401557
		LINC01451
		LCNL1
		C9orf139
		FAM166A
		SOHLH1
		PLPP6
		LOC403323
		ZBTB34
		MIRLET7A1
		MIRLET7D
		MIRLET7F1
		MIR101-2
		MIR126
		MIR147A
		MIR181A2
		MIR181B2
		MIR199B
		MIR204
		MIR219A2
		MIR23B
		MIR24-1
		MIR27B
		MIR31
		MIR32
		MIR7-1
		COL5A1-AS1
		C9orf106
		LINC00587
		IDNK
		LCN10
		CNTFR-AS1
		LOC440173
		LOC440896
		LINC01239
		SUGT1P1
		ANKRD20A3
		ANKRD20A2
		AQP7P3
		SPATA31C1
		LOC441454
		LOC441455
		NUTM2G
		ANKRD18B
		STX17-AS1
		STPG3
		NRARP
		PTGER4P2-CDK2AP2P2
		FOXB2
		CBWD3
		C9orf129
		PALM2-AKAP2
		PAPPA-AS1
		LOC494127
		C9orf135-AS1
		DNAJC25
		DNAJC25-GNG10
		MIR31HG
		LOC554249
		PGM5-AS1
		MIR491
		PGM5P2
		MIR455
		NRON
		FRG1JP
		LOC642929
		LOC642943
		FAM163B
		EHMT1-IT1
		TUBBP5
		RNF224
		LINC01189
		CNTNAP3P2
		CBWD6
		FLJ43315
		FAM138A
		SPATA31C2
		HRCT1
		SPATA31A1
		LRRC37A5P
		RPSAP9
		FOXD4L6
		FOXD4L5
		FGF7P3
		FAM138C
		SCARNA8
		SNORA17A
		SNORA17B
		MSMP
		SNORD90
		MIR600
		MIR601
		MIR602
		RNF208
		SPATA31A3
		SPATA31A5
		DNLZ
		FAM74A3
		CNTNAP3B
		LOC728673
		ANKRD20A4
		LOC730098
		FAM166B
		CDKN2B-AS1
		SNORD121A
		LINC00583
		SNORA84
		SNORA70C
		MIR876
		MIR873
		LOC100128076
		LOC100128361
		FAM225B
		ASTN2-AS1
		LOC100128593
		LINC00476
		LOC100129034
		UNQ6494
		TOPORS-AS1
		LOC100129316
		LINC00484
		C9orf92
		IZUMO3
		STPG3-AS1
		FAM205C
		LOC100130548
		LINC01502
		CCDC183-AS1
		FAM27E3
		LOC100132077
		LOC100132249
		FRG1HP
		FAM157B
		GXYLT1P3
		LOC100132781
		FAM27C
		FAM95B1
		LOC100133077
		FAM27B
		RNU6ATAC
		LINC00092
		LOC100272217
		VPS13A-AS1
		WASH1
		DDX11L5
		LOC100288842
		SLC25A25-AS1
		FAM27E2
		FAM95C
		MAN1B1-AS1
		MIR1299
		MIR1302-8
		MIR1268A
		MIR1302-2
		MIR2278
		MIR181A2HG
		MIR1302-9
		MIR1302-10
		MIR3074
		MIR4292
		MIR3152
		MIR3154
		MIR2861
		MIR1302-11
		MIR4291
		MIR3153
		MIR4290
		MIR4289
		CCDC180
		LOC100499484
		MIR3621
		MIR3910-1
		MIR3689A
		MIR3911
		MIR3927
		MIR3910-2
		MIR3689B
		MIR3651
		LOC100505478
		LOC100505588
		TMEM210
		LOC100506100
		LINC01503
		LINC00963
		LOC100506422
		PPP1R26-AS1
		EBLN3P
		GAS1RR
		MAMDC2-AS1
		SMC5-AS1
		LOC100507346
		LINC01504
		MSANTD3-TMEFF1
		MIR4668
		MIR3689D1
		MIR4477A
		MIR3689F
		MIR4667
		MIR4473
		MIR4669
		MIR4673
		MIR3960
		MIR4540
		MIR4665
		MIR4475
		MIR4674
		MIR4478
		MIR3689C
		MIR219B
		MIR3689D2
		MIR4670
		MIR4672
		MIR4474
		MIR4476
		MIR3689E
		MIR4479
		MIR548AW
		MIR548AU
		BANCR
		NAMA
		FAM74A7
		LINC01505
		PTENP1-AS
		SNORD121B
		LOC101448202
		DNAJB5-AS1
		ANKRD18CP
		LOC101926948
		LINC01506
		LOC101927069
		LINC01474
		LOC101927358
		C9orf41-AS1
		GNA14-AS1
		LOC101927450
		LINC01507
		LOC101927502
		LOC101927575
		LOC101927623
		LOC101927827
		LOC101927847
		LINC01508
		LOC101927954
		PCAT7
		LOC101928195
		LOC101928381
		LOC101928438
		TMEM246-AS1
		NALT1
		LINC01492
		LOC101928523
		LOC101928525
		SMC2-AS1
		HSPC324
		LINC01509
		LOC101928748
		LOC101928775
		LOC101928786
		LOC101928797
		LOC101928932
		LOC101929116
		PGM5P3-AS1
		LINC01231
		RFX3-AS1
		LOC101929331
		CDC37L1-AS1
		PTPRD-AS1
		PTPRD-AS2
		PRRX2-AS1
		LURAP1L-AS1
		FOCAD-AS1
		LOC101929563
		LINC01241
		LOC101929583
		IFT74-AS1
		LINC01243
		B4GALT1-AS1
		LINC01251
		LOC101929748
		MIR6722
		MIR6851
		MIR6852
		MIR6854
		MIR6856
		MIR6877
		MIR7150
		MIR7702
		MIR8081
		MIR6853
		MIR7114
		MIR6081
		MIR6855
		LOC102723566
		LOC102723709
		LOC102724156
		LOC102724238
		LOC102724580
		LOC102725126
		LINC01230
		LINC01410
		RORB-AS1
		LOC103908605
		LOC105375972
		LOC105376064
		LOC105376114
		LOC105376194
		LOC105376271
		LOC105376306
		LOC105376331
		LOC105379450
		XLOC_007697
		LINC01613
		SNORD137
		SNORD141A
