# Supplementary material for: Integrated Multiomics Analyses Revealing Different Molecular Profiles Between Early- and Late-Stage Lung Adenocarcinoma
Source: Front Oncol. 2021 Oct 21;11:746943. doi: 10.3389/fonc.2021.746943 (PMC8567144; doi:10.3389/fonc.2021.746943)
Supplement: Supplementary file 2 [file DataSheet_2.zip › Supplementary Table S5.xlsx]

## Sheet: Sheet1
Supplementary Table S5. Differentially expressed genes between early and late stages of LUAD.
Ensembl ID	Gene symbol	baseMean	log2FoldChange	pvalue	padj
ENSG00000231322.2	RPL13AP17	278.176	-5.50251	1.85374e-12	6.90573e-08
ENSG00000185681.9	MORN5	31.5301	-4.73535	9.3074e-12	1.73364e-07
ENSG00000102837.6	OLFM4	759.2	8.49657	2.51695e-11	3.12547e-07
ENSG00000172927.4	MYEOV	1277.43	5.20189	2.55027e-10	2.37513e-06
ENSG00000159713.7	TPPP3	2594.64	-2.74729	2.20267e-09	1.64112e-05
ENSG00000137976.7	DNASE2B	67.8298	-4.06803	8.38608e-09	4.3746e-05
ENSG00000165186.10	PTCHD1	713.427	-4.45146	9.54852e-09	4.3746e-05
ENSG00000164972.9	C9orf24	147.605	-3.06649	1.02626e-08	4.3746e-05
ENSG00000264618.2	RN7SL732P	82.1926	-5.54896	1.11633e-08	4.3746e-05
ENSG00000108576.6	SLC6A4	715.959	-4.54023	1.17429e-08	4.3746e-05
ENSG00000187905.7	LRRC74B	39.8201	-4.32624	3.63537e-08	0.000110814
ENSG00000118492.13	ADGB	72.6513	-3.10467	3.86444e-08	0.000110814
ENSG00000175267.11	VWA3A	197.979	-2.80363	3.86701e-08	0.000110814
ENSG00000154080.9	CHST9	334.186	-4.9012	5.3406e-08	0.00013977
ENSG00000204950.3	LRRC10B	122.762	-2.51364	5.62785e-08	0.00013977
ENSG00000152611.8	CAPSL	51.3322	-4.97526	6.9203e-08	0.000149793
ENSG00000182389.15	CACNB4	1266.2	-2.84299	7.19346e-08	0.000149793
ENSG00000130226.13	DPP6	74.9819	-2.60098	7.23774e-08	0.000149793
ENSG00000166206.10	GABRB3	388.863	-4.14313	9.72004e-08	0.000190579
ENSG00000128536.12	CDHR3	484.572	-2.46055	1.15541e-07	0.000215212
ENSG00000169064.9	ZBBX	206.407	-2.9973	1.4772e-07	0.000262048
ENSG00000205420.7	KRT6A	4767.14	7.04461	1.72441e-07	0.000291997
ENSG00000007402.8	CACNA2D2	3790.19	-2.66861	2.03211e-07	0.00032914
ENSG00000251620.1	STPG2-AS1	19.1927	-4.73144	2.22469e-07	0.000342189
ENSG00000188488.10	SERPINA5	175.708	4.13006	2.29638e-07	0.000342189
ENSG00000103888.12	CEMIP	8978.88	3.27473	2.76686e-07	0.000385957
ENSG00000100012.8	SEC14L3	56.1713	-4.61866	2.83936e-07	0.000385957
ENSG00000181092.6	ADIPOQ	124.675	8.04993	2.90092e-07	0.000385957
ENSG00000152192.7	POU4F1	40.0521	3.73076	4.03932e-07	0.000501589
ENSG00000230062.5	ANKRD66	30.5771	-3.58502	5.00924e-07	0.000601965
ENSG00000229847.5	EMX2OS	75.4805	4.23989	5.68964e-07	0.000662363
ENSG00000171889.3	MIR31HG	72.1069	4.16589	6.73428e-07	0.000753179
ENSG00000072657.5	TRHDE	160.973	-3.41754	6.8741e-07	0.000753179
ENSG00000066405.9	CLDN18	4891.31	-3.36034	7.564e-07	0.00080509
ENSG00000171747.5	LGALS4	248.414	-2.13788	7.97321e-07	0.000825072
ENSG00000133063.12	CHIT1	2757.11	-3.53517	8.37347e-07	0.000843072
ENSG00000228950.1	ENSG00000228950	55.3652	-3.82629	9.25477e-07	0.000907284
ENSG00000213958.2	KRT18P29	11.1106	-3.56404	9.78757e-07	0.000911583
ENSG00000248491.2	ENSG00000248491	36.417	-3.39927	9.78802e-07	0.000911583
ENSG00000156920.7	ADGRG4	16.8936	-2.64555	1.09937e-06	0.000998903
ENSG00000006071.8	ABCC8	111.361	-3.75837	1.2286e-06	0.00108974
ENSG00000275896.1	PRSS2	1836.53	6.19018	1.44225e-06	0.00122547
ENSG00000124469.7	CEACAM8	154.586	-3.25787	1.44742e-06	0.00122547
ENSG00000197446.5	CYP2F1	39.809	-4.33618	1.66339e-06	0.00134682
ENSG00000176601.8	MAP3K19	143.951	-2.1042	1.66407e-06	0.00134682
ENSG00000269916.1	ENSG00000269916	11.1247	-3.00028	1.69921e-06	0.00134682
ENSG00000172232.6	AZU1	82.827	-2.96712	1.943e-06	0.00150797
ENSG00000186847.5	KRT14	312.587	4.35302	2.18562e-06	0.00166165
ENSG00000231418.1	ENSG00000231418	19.6454	-4.8462	2.27969e-06	0.0016985
ENSG00000163501.6	IHH	40.2877	-2.71406	2.34338e-06	0.00171172
ENSG00000122133.13	PAEP	65.3459	4.72895	2.39083e-06	0.0017128
ENSG00000186832.5	KRT16	834.487	5.54378	2.66741e-06	0.00187489
ENSG00000132872.8	SYT4	9.01342	-4.5283	2.78046e-06	0.00191816
ENSG00000166592.8	RRAD	2624.8	-2.50385	2.84954e-06	0.00193007
ENSG00000178568.10	ERBB4	1052.24	-2.70018	2.98588e-06	0.0019863
ENSG00000096088.13	PGC	6286.42	-3.63947	3.05032e-06	0.00199357
ENSG00000187492.5	CDHR4	111.782	-3.36615	3.23292e-06	0.00207546
ENSG00000142623.9	PADI1	151.262	3.85161	3.28705e-06	0.00207546
ENSG00000162040.6	HS3ST6	20.2626	-3.80336	3.42893e-06	0.00212897
ENSG00000163064.6	EN1	46.1409	7.0955	3.5167e-06	0.00213064
ENSG00000116690.8	PRG4	537.989	-2.46002	3.59445e-06	0.00213064
ENSG00000185942.8	NKAIN3	39.5113	4.76472	3.6032e-06	0.00213064
ENSG00000204983.9	PRSS1	109.365	4.36357	3.91062e-06	0.00227504
ENSG00000134917.9	ADAMTS8	962.928	-3.17797	3.97378e-06	0.00227504
ENSG00000167858.9	TEKT1	125.862	-3.32438	4.03063e-06	0.00227504
ENSG00000258751.1	ENSG00000258751	4.94977	-5.33843	4.12242e-06	0.00229213
ENSG00000178965.10	ERICH3	182.555	-3.74517	4.21099e-06	0.00230694
ENSG00000007174.14	DNAH9	435.141	-3.47433	4.79225e-06	0.00255564
ENSG00000157087.13	ATP2B2	23.9303	-2.16414	4.86251e-06	0.00255564
ENSG00000034239.7	EFCAB1	171.215	-2.94654	4.87077e-06	0.00255564
ENSG00000170890.10	PLA2G1B	212.691	-3.31302	4.94536e-06	0.00255874
ENSG00000186710.8	CFAP73	74.8986	-2.46563	5.15189e-06	0.00262909
ENSG00000204362.5	LINC02783	78.0973	4.85948	5.73536e-06	0.00284879
ENSG00000174469.14	CNTNAP2	293.203	2.78333	6.053e-06	0.00292847
ENSG00000243566.3	UPK3B	419.486	-2.10261	6.18739e-06	0.00295511
ENSG00000185860.10	CCDC190	45.65	-3.75478	6.31742e-06	0.00297902
ENSG00000164265.5	SCGB3A2	21427.5	-4.41072	6.61597e-06	0.00308081
ENSG00000089101.14	CFAP61	91.4476	-2.13627	7.46123e-06	0.00343152
ENSG00000161905.9	ALOX15	271.123	-2.18907	9.28249e-06	0.00421708
ENSG00000149021.3	SCGB1A1	1764.45	-6.51913	9.89621e-06	0.00442027
ENSG00000134042.9	MRO	133.971	2.28988	9.96705e-06	0.00442027
ENSG00000149403.8	GRIK4	96.4833	-2.03389	1.0098e-05	0.00442566
ENSG00000155511.14	GRIA1	474.54	-3.65108	1.07873e-05	0.00467277
ENSG00000075673.8	ATP12A	106.84	-3.85508	1.12915e-05	0.00481657
ENSG00000260877.1	ENSG00000260877	26.5279	4.40978	1.13795e-05	0.00481657
ENSG00000261143.1	ADAMTS7P3	306.337	-2.7592	1.15744e-05	0.00481657
ENSG00000257017.5	HP	16107.2	4.09348	1.16364e-05	0.00481657
ENSG00000113249.9	HAVCR1	264.174	3.33363	1.20199e-05	0.00489668
ENSG00000112319.14	EYA4	172.277	-2.36475	1.20929e-05	0.00489668
ENSG00000138823.9	MTTP	76.9861	-3.21204	1.25577e-05	0.00503024
ENSG00000237643.1	ENSG00000237643	703.158	5.48318	1.37405e-05	0.00544546
ENSG00000171595.10	DNAI2	67.2025	-2.74995	1.40519e-05	0.0054741
ENSG00000112195.8	TREML2	377.417	2.76956	1.64074e-05	0.0063013
ENSG00000147647.9	DPYS	36.2604	-2.29324	1.72142e-05	0.00654368
ENSG00000144045.10	DQX1	165.589	3.01344	1.7845e-05	0.00671496
ENSG00000159708.14	LRRC36	612.481	-2.88823	1.84262e-05	0.00686432
ENSG00000147257.10	GPC3	2324.84	-2.66248	1.89711e-05	0.00696098
ENSG00000205081.5	ENSG00000205081	43.7796	-3.14795	1.90594e-05	0.00696098
ENSG00000254044.2	ENSG00000254044	28.7248	-3.46993	1.93656e-05	0.00700416
ENSG00000201098.1	RNY1	63.3672	-2.9843	2.06466e-05	0.00739566
ENSG00000137707.10	BTG4	6.58486	-3.39987	2.11457e-05	0.00746049
ENSG00000133710.12	SPINK5	2046.88	-3.13427	2.17151e-05	0.00746049
ENSG00000179133.8	C10orf67	16.3015	-2.53207	2.2187e-05	0.00746049
ENSG00000185686.14	PRAME	187.362	4.30462	2.22286e-05	0.00746049
ENSG00000258175.1	LINC02300	20.2941	-5.28345	2.22466e-05	0.00746049
ENSG00000152936.7	LMNTD1	21.8984	-4.32234	2.22591e-05	0.00746049
ENSG00000179058.6	C9orf50	44.3755	2.00794	2.22707e-05	0.00746049
ENSG00000167332.7	OR51E2	3.74991	4.81015	2.24297e-05	0.00746049
ENSG00000187288.7	CIDEC	52.6875	8.2301	2.31191e-05	0.00762172
ENSG00000215217.3	C5orf49	185.011	-2.14392	2.3863e-05	0.007782
ENSG00000122254.6	HS3ST2	1109.38	-2.65534	2.42131e-05	0.007782
ENSG00000170370.11	EMX2	17.8493	5.48932	2.42319e-05	0.007782
ENSG00000101204.12	CHRNA4	7.23369	-3.07183	2.74427e-05	0.00866335
ENSG00000259094.1	ENSG00000259094	131.471	-2.89483	2.7674e-05	0.00866335
ENSG00000197587.7	DMBX1	60.6639	3.28536	2.82725e-05	0.00877695
ENSG00000170419.7	VSTM2A	10.0463	-5.78664	2.90449e-05	0.00894224
ENSG00000253755.1	IGHGP	1786.21	3.19704	3.09441e-05	0.00931911
ENSG00000249610.1	ENSG00000249610	4.04838	-3.00709	3.10195e-05	0.00931911
ENSG00000125355.12	TMEM255A	597.332	-2.08225	3.13508e-05	0.0093433
ENSG00000166736.8	HTR3A	157.655	2.30511	3.1955e-05	0.00944779
ENSG00000198488.7	B3GNT6	1259.62	3.97446	3.33375e-05	0.00977892
ENSG00000277893.1	SRD5A2	205.076	-4.12027	3.40373e-05	0.00990619
ENSG00000173227.10	SYT12	2141.78	3.49591	3.46945e-05	0.00995142
ENSG00000256948.1	ENSG00000256948	62.9422	-2.58533	3.47685e-05	0.00995142
ENSG00000273079.2	GRIN2B	203.832	3.69012	3.50295e-05	0.00995142
ENSG00000170324.16	FRMPD2	63.7712	-3.40542	3.52612e-05	0.00995142
ENSG00000259445.1	ENSG00000259445	33.504	-3.86513	3.59539e-05	0.0100706
ENSG00000238271.2	IFNWP19	16.5435	5.66059	3.81903e-05	0.010414
ENSG00000274956.1	NKAIN3-IT1	15.8426	3.66958	3.83875e-05	0.010414
ENSG00000010282.11	HHATL	290.006	5.28689	3.85776e-05	0.010414
ENSG00000170367.4	CST5	37.3588	-3.88558	4.01229e-05	0.0107532
ENSG00000027644.4	INSRR	44.9325	3.03478	4.33085e-05	0.0115241
ENSG00000079101.13	CLUL1	182.505	-2.06948	4.4384e-05	0.0116439
ENSG00000259692.2	ENSG00000259692	19.0865	-3.61135	4.66826e-05	0.0120769
ENSG00000136918.4	WDR38	124.986	-2.09732	4.86038e-05	0.0124872
ENSG00000260997.1	ENSG00000260997	623.377	2.87974	5.02929e-05	0.012721
ENSG00000207175.1	RNU1-67P	12.6908	2.06751	5.05383e-05	0.012721
ENSG00000187048.9	CYP4A11	72.1836	-2.44549	5.09133e-05	0.0127293
ENSG00000181123.5	ENSG00000181123	19.2963	-2.82403	5.14866e-05	0.0127869
ENSG00000152578.9	GRIA4	130.456	2.52351	5.2663e-05	0.0129924
ENSG00000206384.7	COL6A6	1310.05	-2.13014	5.37343e-05	0.0131695
ENSG00000197273.3	GUCA2A	5.04152	-3.39288	5.71217e-05	0.0139082
ENSG00000133454.12	MYO18B	47.7761	2.74431	5.9219e-05	0.0142437
ENSG00000171094.12	ALK	1082.96	3.61154	6.04509e-05	0.0144358
ENSG00000124479.8	NDP	37.7777	2.97402	6.29303e-05	0.0149321
ENSG00000245750.4	DRAIC	598.361	-3.28408	6.38314e-05	0.0149554
ENSG00000186329.6	TMEM212	22.239	-4.21622	6.42516e-05	0.0149583
ENSG00000088926.10	F11	301.384	-3.76591	6.46469e-05	0.0149583
ENSG00000231738.7	TSPAN19	64.6697	-4.14757	7.05653e-05	0.0161274
ENSG00000255446.1	ENSG00000255446	6.74765	-2.86676	7.13023e-05	0.0161965
ENSG00000177994.12	C2orf73	28.6639	-2.06145	7.348e-05	0.01659
ENSG00000261175.2	LINC02188	106.35	3.96506	7.79856e-05	0.0172928
ENSG00000242417.1	RPL18P1	3.1794	-5.30774	8.27495e-05	0.0182406
ENSG00000257156.1	ENSG00000257156	9.37129	3.64281	8.5977e-05	0.0188406
ENSG00000124237.5	C20orf85	155.118	-4.77045	8.70482e-05	0.0188843
ENSG00000223298.1	RNY3P8	9.981	-3.05888	8.76741e-05	0.0188843
ENSG00000267761.3	MIR4527HG	6.53936	5.21012	8.76971e-05	0.0188843
ENSG00000231298.3	MANCR	34.4244	4.135	8.87058e-05	0.0189917
ENSG00000248323.2	LUCAT1	799.516	2.82338	8.98271e-05	0.0191219
ENSG00000204614.5	TRIM40	2.57108	4.70237	9.35226e-05	0.0196836
ENSG00000259423.2	ENSG00000259423	57.1989	-2.44892	9.76276e-05	0.0204321
ENSG00000187950.5	OVCH1	90.1628	-2.31059	0.000100236	0.0206304
ENSG00000064787.9	BCAS1	864.3	-2.02127	0.000100908	0.0206544
ENSG00000172828.9	CES3	1554.54	-2.71419	0.000108823	0.0217733
ENSG00000119508.14	NR4A3	2669.85	-2.66235	0.000109008	0.0217733
ENSG00000138829.7	FBN2	575.563	2.42038	0.000110098	0.0217936
ENSG00000214491.5	SEC14L6	331.555	-2.15672	0.000110983	0.0217936
ENSG00000112539.11	C6orf118	50.2718	-3.49136	0.000111408	0.0217936
ENSG00000103044.7	HAS3	13006.3	-2.72438	0.000111753	0.0217936
ENSG00000206075.10	SERPINB5	515.803	4.95857	0.000117164	0.0221968
ENSG00000142449.9	FBN3	440.685	-2.9645	0.000117199	0.0221968
ENSG00000178882.10	RFLNA	265.708	2.49157	0.00011795	0.0221968
ENSG00000277639.1	ENSG00000277639	1219.91	-3.36284	0.000119683	0.0222222
ENSG00000250049.2	ENSG00000250049	10.2793	-2.32637	0.000119901	0.0222222
ENSG00000115602.13	IL1RL1	935.134	-2.08036	0.000124559	0.0229713
ENSG00000253177.1	ENSG00000253177	9.22723	-2.93592	0.000127949	0.0233652
ENSG00000183273.3	CCDC60	82.562	-2.00699	0.000129147	0.0234689
ENSG00000204566.6	ENSG00000204566	2.70744	-3.80493	0.000131809	0.0237385
ENSG00000134201.7	GSTM5	201.633	-2.09768	0.000132562	0.0237385
ENSG00000182329.7	KIAA2012	51.285	-2.5932	0.00013318	0.0237385
ENSG00000203837.4	PNLIPRP3	7.94715	5.48492	0.000135978	0.0241218
ENSG00000234919.1	LINC01827	3.66153	-3.25997	0.000137475	0.0242718
ENSG00000006128.8	TAC1	4.28696	-4.81753	0.000139821	0.0245695
ENSG00000143768.8	LEFTY2	82.4381	-2.84846	0.000141088	0.0245747
ENSG00000260386.2	LDC1P	71.0618	2.20204	0.00014117	0.0245747
ENSG00000234806.1	RPL26P29	14.448	2.15158	0.000145197	0.0251583
ENSG00000132437.14	DDC	144.612	-3.25104	0.000149565	0.0256947
ENSG00000160180.15	TFF3	786.643	-2.31526	0.000153636	0.0262541
ENSG00000163145.9	C1QTNF7	746.719	-2.04561	0.000155937	0.0263836
ENSG00000157856.7	DRC1	132.465	-2.11328	0.000156401	0.0263836
ENSG00000142583.14	SLC2A5	1538.99	2.14928	0.000157226	0.0263836
ENSG00000057149.11	SERPINB3	6.32175	-4.5361	0.000159328	0.0264976
ENSG00000137868.15	STRA6	888.294	2.66364	0.000168915	0.0277207
ENSG00000121743.3	GJA3	37.5076	2.24373	0.000172649	0.0282092
ENSG00000240476.1	LINC00973	26.416	3.8399	0.00019294	0.0306924
ENSG00000100721.7	TCL1A	469.29	3.10672	0.000193614	0.0306924
ENSG00000232774.4	ENSG00000232774	473.384	3.57882	0.000196476	0.0307534
ENSG00000188523.5	CFAP77	32.6513	-2.4463	0.000200442	0.031243
ENSG00000154553.10	PDLIM3	7786.33	-2.14873	0.000208543	0.0323702
ENSG00000233750.3	CICP27	32.2684	2.67075	0.000215491	0.0330357
ENSG00000169194.6	IL13	18.6934	-3.80457	0.000217951	0.033276
ENSG00000148053.12	NTRK2	2394.4	2.95022	0.000221463	0.0334943
ENSG00000186529.11	CYP4F3	348.134	3.05249	0.000222779	0.0334943
ENSG00000165379.10	LRFN5	116.908	-2.0988	0.000222977	0.0334943
ENSG00000179300.3	RTL3	10.0971	-2.22629	0.000224215	0.0335449
ENSG00000266524.2	GDF10	319.153	-2.17122	0.000225187	0.0335556
ENSG00000250803.2	ENSG00000250803	7.44117	-2.42585	0.000226888	0.0336692
ENSG00000259450.1	ENSG00000259450	90.8004	-2.14568	0.000228177	0.0336692
ENSG00000226496.2	LINC00323	23.0428	-2.39182	0.000228661	0.0336692
ENSG00000149575.5	SCN2B	154.576	-2.38832	0.000236409	0.034623
ENSG00000238241.1	CCR12P	4.48231	4.18927	0.000237268	0.034623
ENSG00000025423.8	HSD17B6	2583.56	-2.19397	0.000238983	0.034623
ENSG00000252236.1	ENSG00000252236	8.35998	-3.7862	0.000241745	0.0347711
ENSG00000249406.1	ENSG00000249406	13.1553	2.25901	0.000246697	0.0353469
ENSG00000145850.5	TIMD4	224.129	2.33167	0.000248876	0.0353869
ENSG00000198626.12	RYR2	1458.26	-2.032	0.000252695	0.0357933
ENSG00000237604.1	ENSG00000237604	9.50609	3.36675	0.000266179	0.0372093
ENSG00000169862.15	CTNND2	159.357	-2.93372	0.000266608	0.0372093
ENSG00000147571.4	CRH	4.66841	-4.30889	0.000266687	0.0372093
ENSG00000260057.2	LINC01571	3.78849	-5.56979	0.000270763	0.0374972
ENSG00000253154.1	ENSG00000253154	15.5456	4.66156	0.000272233	0.037561
ENSG00000147614.3	ATP6V0D2	288.612	-2.28738	0.000274596	0.0377473
ENSG00000168481.5	LGI3	309.523	-4.16454	0.000276631	0.0378856
ENSG00000275392.1	ENSG00000275392	87.2538	-2.88984	0.000277636	0.0378856
ENSG00000185479.5	KRT6B	136.382	4.74524	0.000285185	0.0387738
ENSG00000265517.1	ENSG00000265517	75.4797	2.69805	0.000288534	0.0390864
ENSG00000125740.10	FOSB	11304.7	-3.07394	0.000291108	0.0392173
ENSG00000127377.5	CRYGN	130.519	2.37772	0.00029591	0.0395036
ENSG00000260433.1	LINC01917	8.14963	-3.09642	0.00029606	0.0395036
ENSG00000168658.15	VWA3B	181.88	-2.38684	0.000296936	0.0395036
ENSG00000226943.3	ALG1L5P	14.866	2.72878	0.000300291	0.0395036
ENSG00000175746.4	C15orf54	188.469	-2.1787	0.000300292	0.0395036
ENSG00000022267.13	FHL1	5739.58	-2.05361	0.000300976	0.0395036
ENSG00000250546.2	ENSG00000250546	12.0556	-3.74156	0.000302478	0.0395036
ENSG00000188817.4	SNTN	150.511	-2.87804	0.000303278	0.0395036
ENSG00000259417.2	CTXND1	152.082	-2.17597	0.000310629	0.0401801
ENSG00000263438.2	LINC01919	8.93493	-2.88455	0.000321269	0.0413853
ENSG00000239831.1	RNF7P1	7.50162	-2.85414	0.000332758	0.0424528
ENSG00000196616.9	ADH1B	7072.11	-2.36553	0.000337571	0.0427739
ENSG00000184995.7	IFNE	57.6646	3.82937	0.000341241	0.0430924
ENSG00000266408.1	ENSG00000266408	52.0873	2.75935	0.000358542	0.0444543
ENSG00000246740.2	PLA2G4E-AS1	88.4957	-3.15974	0.000359308	0.0444543
ENSG00000080618.10	CPB2	433.811	-3.04867	0.000360379	0.0444543
ENSG00000078295.12	ADCY2	104.319	-2.02921	0.000362459	0.0445633
ENSG00000181072.8	CHRM2	20.4439	-3.18674	0.000368481	0.0450066
ENSG00000257542.4	OR7E47P	120.198	-2.45834	0.00037573	0.0456625
ENSG00000122735.12	DNAI1	122.01	-2.22348	0.000382783	0.046214
ENSG00000137948.15	BRDT	501.427	5.42651	0.000383328	0.046214
ENSG00000170743.13	SYT9	102.273	2.04286	0.000385109	0.0462789
ENSG00000198753.8	PLXNB3	2988.46	2.31173	0.00038972	0.0466824
ENSG00000165323.12	FAT3	1302.33	-2.54678	0.00039167	0.046687
ENSG00000123358.16	NR4A1	7934.12	-2.25273	0.000392264	0.046687
ENSG00000152377.9	SPOCK1	721.508	2.06769	0.000398625	0.0469936
ENSG00000153923.7	CLCA3P	35.8814	2.45344	0.000399998	0.0470068
ENSG00000251093.1	ENSG00000251093	17.4842	3.11427	0.000407385	0.0474259
ENSG00000244694.4	PTCHD4	267.168	-2.37275	0.000408962	0.0474612
ENSG00000259845.1	HERC2P10	37.4842	2.15699	0.000411997	0.0475398
ENSG00000259594.2	ENSG00000259594	33.0057	-2.48294	0.000413941	0.0475942
ENSG00000164794.5	KCNV1	14.9779	-3.86492	0.000426105	0.0486923
ENSG00000268297.1	CLEC4GP1	47.6596	2.87274	0.000432475	0.0492691
