# Supplementary material for: Integrated Multiomics Analyses Revealing Different Molecular Profiles Between Early- and Late-Stage Lung Adenocarcinoma
Source: Front Oncol. 2021 Oct 21;11:746943. doi: 10.3389/fonc.2021.746943 (PMC8567144; doi:10.3389/fonc.2021.746943)
Supplement: Supplementary file 2 [file DataSheet_2.zip › Supplementary Table S6.xlsx]

## Sheet: Sheet1
Supplementary Table S6. Differential ATAC-seq peaks between early and late stages of LUAD
PeakID	Chr	Start	End	Strand	width	FoldChange	p.value	FDR	Annotation	Distance to TSS	Entrez ID	Nearest Ensembl	Gene Name	Gene Type
1	chr11	1937147	1937366	+	221	2.06	2.73e-07	0.0942	intron (NM_001367847, intron 15 of 15)	-10076	6150	ENSG00000214026	MRPL23	protein-coding
2	chr3	48271867	48272529	+	664	1.58	3.64e-06	0.268	Intergenic	19480	101060195		FCF1P2	pseudo
3	chr3	13636639	13637012	+	375	1.39	4.31e-06	0.268	intron (NM_001004019, intron 17 of 17)	-13896	285375	ENSG00000224514	LINC00620	ncRNA
4	chr7	51473507	51473813	+	308	1.74	5.09e-06	0.268	Intergenic	-80404	107986794		LOC107986794	ncRNA
5	chr12	78927778	78928195	+	419	-1.32	5.16e-06	0.268	intron (NM_001291901, intron 1 of 9)	63212	6857	ENSG00000067715	SYT1	protein-coding
6	chr2	10689258	10689795	+	539	1.21	7.91e-06	0.268	promoter-TSS (NR_144555)	449	79954	ENSG00000115761	NOL10	protein-coding
7	chr1	99464967	99465444	+	479	1.17	8.12e-06	0.268	Intergenic	22599	101928270	ENSG00000224445	LINC01708	ncRNA
8	chr9	29840618	29841085	+	469	-1.34	8.24e-06	0.268	Intergenic	567603	401497		LINC01242	ncRNA
9	chr20	36259398	36259939	+	543	1.11	8.44e-06	0.268	Intergenic	23190	25980	ENSG00000131043	AAR2	protein-coding
10	chr3	61562008	61562408	+	402	1.5	9e-06	0.268	5' UTR (NM_002841, exon 1 of 30)	637	5793	ENSG00000144724	PTPRG	protein-coding
11	chr4	126350825	126351619	+	796	-0.96	9.02e-06	0.268	Intergenic	843963	100302267	ENSG00000283550	MIR2054	ncRNA
12	chr1	226428066	226428467	+	403	1.14	1.06e-05	0.268	Intergenic	-20173	142	ENSG00000143799	PARP1	protein-coding
13	chr1	94128720	94128991	+	273	1.74	1.07e-05	0.268	Intergenic	-7707	24	ENSG00000198691	ABCA4	protein-coding
14	chr2	120382190	120382827	+	639	0.99	1.19e-05	0.268	Intergenic	36372	3625	ENSG00000163083	INHBB	protein-coding
15	chr2	149461681	149462286	+	607	-1.25	1.22e-05	0.268	intron (NM_194317, intron 3 of 4)	-125375	101929231	ENSG00000231969	LOC101929231	ncRNA
16	chr8	42484750	42485210	+	462	1.26	1.32e-05	0.268	intron (NM_006749, intron 1 of 10)	16251	6575	ENSG00000168575	SLC20A2	protein-coding
17	chr7	987247	988082	+	837	1.19	1.32e-05	0.268	intron (NM_017781, intron 7 of 8)	4483	54905	ENSG00000073067	CYP2W1	protein-coding
18	chr18	25056200	25056812	+	614	1.14	1.52e-05	0.288	Intergenic	-68527	105372030		LINC01894	ncRNA
19	chr14	87073908	87074625	+	719	-0.99	1.59e-05	0.288	Intergenic	168488	283585	ENSG00000258804	LINC01148	ncRNA
20	chr3	10164574	10165371	+	799	1.24	1.79e-05	0.292	promoter-TSS (NM_001570)	53	3656	ENSG00000134070	IRAK2	protein-coding
21	chr7	147321618	147321981	+	365	1.34	1.8e-05	0.292	intron (NM_014141, intron 8 of 22)	56322	100313895	ENSG00000221442	MIR548F4	ncRNA
22	chr6	8087697	8088067	+	372	1.23	1.9e-05	0.292	intron (NM_004280, intron 3 of 3)	-1349	100124533		SCARNA27	ncRNA
23	chr11	128306311	128306790	+	481	1.16	2.01e-05	0.292	Intergenic	97784	105369564	ENSG00000272575	LINC02098	ncRNA
24	chr20	38198336	38198725	+	391	1.37	2.03e-05	0.292	Intergenic	-32022	7052	ENSG00000198959	TGM2	protein-coding
25	chr4	187547166	187547834	+	670	-0.96	2.2e-05	0.299	intron (NR_110436, intron 2 of 2)	-41887	339975		LOC339975	ncRNA
26	chr7	24704835	24705357	+	524	1.28	2.25e-05	0.299	intron (NM_004403, intron 8 of 9)	52368	1687	ENSG00000105928	GSDME	protein-coding
27	chr8	7056568	7056943	+	377	1.22	2.46e-05	0.308	promoter-TSS (NM_021010)	-16	1670	ENSG00000164816	DEFA5	protein-coding
28	chr5	149934508	149934869	+	363	1.19	2.5e-05	0.308	exon (NM_000440, exon 2 of 22)	-1711	644762		LOC644762	pseudo
29	chr5	708755	709383	+	630	1.33	3.05e-05	0.362	Intergenic	-15717	11076	ENSG00000171368	TPPP	protein-coding
30	chr14	34110191	34110566	+	377	1.47	3.26e-05	0.362	Intergenic	-159304	112399	ENSG00000129521	EGLN3	protein-coding
31	chr1	226645353	226645693	+	342	1.32	3.45e-05	0.362	intron (NM_002221, intron 4 of 7)	29545	100506443		ITPKB-IT1	ncRNA
32	chr7	23468949	23469521	+	574	1.22	3.47e-05	0.362	intron (NM_006547, intron 1 of 14)	1256	10643	ENSG00000136231	IGF2BP3	protein-coding
33	chr17	48995979	48996314	+	337	1.62	3.47e-05	0.362	Intergenic	-1239	10642	ENSG00000159217	IGF2BP1	protein-coding
34	chr1	214153867	214154293	+	428	1.17	3.79e-05	0.384	Intergenic	-127079	56950	ENSG00000143499	SMYD2	protein-coding
35	chr3	128000634	128001234	+	602	1.16	3.97e-05	0.385	Intergenic	-51503	29927	ENSG00000058262	SEC61A1	protein-coding
36	chr6	167469579	167470259	+	682	1.1	4.25e-05	0.385	intron (NR_134591, intron 1 of 3)	2871	105378127		LOC105378127	ncRNA
37	chr11	117690223	117690598	+	377	1.22	4.28e-05	0.385	intron (NM_020693, intron 3 of 32)	106806	57453	ENSG00000177103	DSCAML1	protein-coding
38	chr2	140421299	140421884	+	587	-0.92	4.31e-05	0.385	intron (NM_018557, intron 66 of 90)	165094	102465692	ENSG00000283506	MIR7157	ncRNA
39	chr2	127609312	127609681	+	371	1.27	4.35e-05	0.385	intron (NM_001080527, intron 22 of 46)	-36368	2840	ENSG00000144230	GPR17	protein-coding
40	chr3	192565863	192566212	+	351	1.18	4.93e-05	0.389	intron (NM_004113, intron 2 of 5)	51015	100873987	ENSG00000230126	FGF12-AS2	ncRNA
41	chr3	38886275	38886652	+	379	-1.4	4.95e-05	0.389	intron (NM_014139, intron 15 of 25)	64098	11280	ENSG00000168356	SCN11A	protein-coding
42	chr19	50230803	50231534	+	733	1.09	5.05e-05	0.389	intron (NM_024729, intron 8 of 40)	27540	79784	ENSG00000105357	MYH14	protein-coding
43	chr11	133920071	133920630	+	561	1.15	5.22e-05	0.389	exon (NM_001277285, exon 18 of 20)	-18610	283174	ENSG00000280237	MIR4697HG	ncRNA
44	chr18	77912881	77913343	+	464	-1.17	5.28e-05	0.389	Intergenic	80615	101927715		LINC01029	ncRNA
45	chr5	10581739	10582214	+	477	1.12	5.32e-05	0.389	intron (NM_001164440, intron 1 of 3)	17906	651746	ENSG00000164236	ANKRD33B	protein-coding
46	chr2	32811725	32812304	+	581	1.04	5.49e-05	0.389	intron (NM_017735, intron 17 of 19)	-13419	285045	ENSG00000230876	LINC00486	ncRNA
47	chr9	9436768	9437382	+	616	-1.21	5.58e-05	0.389	intron (NM_002839, intron 8 of 45)	-362317	105375972	ENSG00000230920	LOC105375972	ncRNA
48	chr19	6828617	6829146	+	531	1.14	5.86e-05	0.389	exon (NM_005428, exon 13 of 27)	56173	7409	ENSG00000141968	VAV1	protein-coding
49	chr5	37297618	37298122	+	506	1.43	5.88e-05	0.389	intron (NM_001278312, intron 31 of 33)	-48442	65250	ENSG00000197603	CPLANE1	protein-coding
50	chr16	2243430	2244022	+	594	1.05	5.94e-05	0.389	intron (NM_001178029, intron 4 of 6)	7282	1775	ENSG00000167968	DNASE1L2	protein-coding
51	chr1	236998204	236998701	+	499	0.93	5.94e-05	0.389	Intergenic	5989	645745	ENSG00000244020	MT1HL1	protein-coding
52	chrX	2975423	2975770	+	349	-1.48	6.1e-05	0.389	Intergenic	-7351	415	ENSG00000157399	ARSE	protein-coding
53	chr6	134549950	134550740	+	792	-1.09	6.19e-05	0.389	Intergenic	-10340	101928304		LOC101928304	ncRNA
54	chr19	48442072	48442570	+	500	1.47	6.56e-05	0.389	exon (NM_000836, exon 12 of 13)	-3662	83743	ENSG00000105447	GRWD1	protein-coding
55	chr1	151795791	151796210	+	421	1.33	6.63e-05	0.389	Intergenic	5251	109729141	ENSG00000203288	TDRKH-AS1	ncRNA
56	chr5	1967677	1968160	+	485	1.41	6.73e-05	0.389	Intergenic	80587	101929081	ENSG00000249326	CTD-2194D22.4	ncRNA
57	chr4	136372012	136372664	+	654	-0.97	6.76e-05	0.389	Intergenic	-458658	100507528	ENSG00000248330	LINC00613	ncRNA
58	chr2	85999050	85999445	+	397	1.5	7.1e-05	0.389	Intergenic	106639	25885	ENSG00000068654	POLR1A	protein-coding
59	chr11	69658419	69658765	+	348	1.25	7.28e-05	0.389	Intergenic	16761	220064	ENSG00000149716	LTO1	protein-coding
60	chr18	54863363	54863672	+	311	-1.54	7.35e-05	0.389	intron (NM_004163, intron 1 of 5)	35040	5874	ENSG00000041353	RAB27B	protein-coding
61	chr11	132017709	132018101	+	394	-1.16	7.38e-05	0.389	intron (NR_147849, intron 2 of 6)	107087	50863	ENSG00000182667	NTM	protein-coding
62	chr7	140550343	140550684	+	343	1.1	7.4e-05	0.389	intron (NM_001318052, intron 11 of 18)	52029	27147	ENSG00000146966	DENND2A	protein-coding
63	chr15	97486209	97486942	+	735	-1.02	7.4e-05	0.389	intron (NR_120324, intron 2 of 4)	35236	101927286	ENSG00000259664	LINC02254	ncRNA
64	chr1	199599379	199599770	+	393	1.15	7.41e-05	0.389	Intergenic	-428136	2494	ENSG00000116833	NR5A2	protein-coding
65	chr5	14810519	14810863	+	346	1.35	7.51e-05	0.389	intron (NM_054027, intron 1 of 11)	15321	100616271	ENSG00000264792	MIR4637	ncRNA
66	chr2	19704202	19704752	+	552	1.08	7.53e-05	0.389	Intergenic	-164377	400946	ENSG00000228784	LINC00954	ncRNA
67	chr18	41403400	41403743	+	345	-1.2	7.56e-05	0.389	Intergenic	117106	641516	ENSG00000267313	KC6	ncRNA
68	chr7	30136320	30136843	+	525	1.12	7.75e-05	0.392	intron (NM_152793, intron 1 of 2)	1595	222166	ENSG00000180354	MTURN	protein-coding
69	chr1	182588982	182589400	+	420	1.18	8.06e-05	0.392	promoter-TSS (NM_021133)	65	6041	ENSG00000135828	RNASEL	protein-coding
70	chr17	79109128	79109558	+	432	1.16	8.1e-05	0.392	intron (NM_001082575, intron 5 of 14)	34406	64772	ENSG00000167280	ENGASE	protein-coding
71	chr14	63519797	63520249	+	454	1.28	8.15e-05	0.392	intron (NM_001354926, intron 2 of 2)	-11785	5529	ENSG00000154001	PPP2R5E	protein-coding
72	chr13	107091334	107091891	+	559	-1.05	8.21e-05	0.392	Intergenic	229351	109616978	ENSG00000201847	SNORD31B	snoRNA
73	chr15	92043258	92043849	+	593	1.08	8.4e-05	0.392	intron (NR_135775, intron 2 of 10)	189249	28232	ENSG00000176463	SLCO3A1	protein-coding
74	chr16	55674399	55674628	+	231	1.37	8.49e-05	0.392	intron (NM_001172504, intron 3 of 13)	2842	6530	ENSG00000103546	SLC6A2	protein-coding
75	chr10	58140334	58140812	+	480	-1.01	8.53e-05	0.392	Intergenic	127321	253430	ENSG00000151151	IPMK	protein-coding
76	chr5	34853744	34854217	+	475	1.09	8.73e-05	0.393	intron (NM_001317949, intron 4 of 10)	14599	153657	ENSG00000205838	TTC23L	protein-coding
77	chr14	40491590	40492086	+	498	-1.21	8.83e-05	0.393	Intergenic	-462873	644919		LINC02315	ncRNA
78	chr7	149262022	149262661	+	641	1.22	8.88e-05	0.393	non-coding (NR_144366, exon 1 of 7)	145	100289678	ENSG00000204946	ZNF783	protein-coding
79	chr6	10093333	10093667	+	336	1.17	9.38e-05	0.398	Intergenic	-311002	109729173	ENSG00000285278	TFAP2A-AS2	ncRNA
80	chr2	141066346	141066655	+	311	-1.53	9.55e-05	0.398	intron (NM_018557, intron 7 of 90)	-479815	102465692	ENSG00000283506	MIR7157	ncRNA
81	chr1	234611130	234611670	+	542	1.19	9.67e-05	0.398	Intergenic	-1875	359948	ENSG00000168264	IRF2BP2	protein-coding
82	chr3	153553276	153553928	+	654	-0.91	9.84e-05	0.398	intron (NR_146713, intron 4 of 6)	69107	152118		C3orf79	ncRNA
83	chr11	216113	217170	+	1059	0.99	9.87e-05	0.398	non-coding (NR_163396, exon 7 of 7)	7305	102465445	ENSG00000283920	MIR6743	ncRNA
84	chr4	97445178	97445788	+	612	-1.02	9.95e-05	0.398	intron (NR_102713, intron 3 of 5)	78557	101410545	ENSG00000251620	STPG2-AS1	ncRNA
85	chr11	68932064	68932473	+	411	1.31	0.000101	0.398	intron (NM_002180, intron 8 of 14)	28417	3508	ENSG00000132740	IGHMBP2	protein-coding
86	chr7	107735792	107736490	+	700	1.01	0.000101	0.398	Intergenic	7491	101927974	ENSG00000241764	LOC101927974	ncRNA
87	chr1	225033019	225033303	+	286	1.25	0.000102	0.398	intron (NM_001367479, intron 11 of 85)	103486	127602	ENSG00000185842	DNAH14	protein-coding
88	chr20	9871243	9871934	+	693	-1.04	0.000102	0.398	Intergenic	-32512	57144	ENSG00000101349	PAK5	protein-coding
89	chr2	223190574	223190902	+	330	1.32	0.000104	0.398	Intergenic	138808	23704	ENSG00000152049	KCNE4	protein-coding
90	chr1	194482519	194483023	+	506	-2.7	0.000105	0.398	Intergenic	1178026	101929184	ENSG00000232077	LINC01031	ncRNA
91	chr2	26473855	26474314	+	461	1.21	0.000107	0.398	exon (NM_001287489, exon 27 of 46)	4040	9381	ENSG00000115155	OTOF	protein-coding
92	chr12	56982741	56983618	+	879	1.01	0.000108	0.398	Intergenic	-11313	11318	ENSG00000166856	GPR182	protein-coding
93	chr3	3908963	3909499	+	538	0.99	0.000109	0.398	Intergenic	-108356	100130207	ENSG00000144455	LOC100130207	ncRNA
94	chr12	11745515	11745915	+	402	1.33	0.000109	0.398	intron (NM_001987, intron 1 of 7)	95861	2120	ENSG00000139083	ETV6	protein-coding
95	chr20	11883504	11884135	+	633	-1.01	0.00011	0.398	Intergenic	-6904	22903	ENSG00000132640	BTBD3	protein-coding
96	chr8	483854	484512	+	660	1.03	0.000114	0.398	Intergenic	31569	157695	ENSG00000180190	TDRP	protein-coding
97	chr1	228620865	228621195	+	332	2.31	0.000114	0.398	TTS (NR_023363).6	535	100169762	ENSG00000199334	RNA5S11	rRNA
98	chr6	114339786	114340229	+	445	-1.07	0.000115	0.398	intron (NR_125845, intron 9 of 9)	-277130	222537	ENSG00000249853	HS3ST5	protein-coding
99	chr9	11322174	11322924	+	752	-1.05	0.000115	0.398	Intergenic	709343	101929428	ENSG00000226717	PTPRD-AS2	ncRNA
100	chr7	113426848	113427652	+	806	-0.84	0.000116	0.398	Intergenic	-308668	401397	ENSG00000214194	SMIM30	protein-coding
101	chr14	104955301	104956035	+	736	1.19	0.000117	0.398	intron (NM_001350929, intron 4 of 6)	14839	113146	ENSG00000185567	AHNAK2	protein-coding
102	chr11	44609825	44610361	+	538	1.04	0.000118	0.398	intron (NM_002231, intron 6 of 9)	44430	3732	ENSG00000085117	CD82	protein-coding
103	chr2	8513641	8514252	+	613	1.06	0.000123	0.411	Intergenic	69846	101929567	ENSG00000236008	LINC01814	ncRNA
104	chr4	134968361	134969089	+	730	-1.02	0.000125	0.416	Intergenic	154834	105377439		LINC02485	ncRNA
105	chr1	205361262	205361709	+	449	1.23	0.000128	0.421	Intergenic	-4395	55220	ENSG00000162873	KLHDC8A	protein-coding
106	chr3	183408354	183408819	+	467	1.16	0.000131	0.425	intron (NM_015078, intron 1 of 29)	19683	23101	ENSG00000053524	MCF2L2	protein-coding
107	chr19	47498357	47498948	+	593	1.23	0.000134	0.432	intron (NR_038457, intron 1 of 8)	14370	100505681	ENSG00000268061	NAPA-AS1	ncRNA
108	chr9	72084763	72084978	+	217	-1.67	0.000136	0.432	Intergenic	-24265	138240	ENSG00000204669	C9orf57	protein-coding
109	chr7	30910881	30911276	+	397	1.3	0.000137	0.432	promoter-TSS (NM_001329872)	-616	358	ENSG00000240583	AQP1	protein-coding
110	chr3	137704761	137705197	+	438	-1.11	0.000138	0.432	Intergenic	-59336	8403	ENSG00000168875	SOX14	protein-coding
111	chr1	86813486	86814092	+	608	1.15	0.000139	0.432	Intergenic	100337	9403	ENSG00000183291	SELENOF	protein-coding
112	chrX	94131553	94132215	+	664	-1.04	0.000144	0.442	Intergenic	457678	286499	ENSG00000179083	FAM133A	protein-coding
113	chr10	35469790	35470363	+	575	1.09	0.000147	0.446	intron (NM_001282853, intron 2 of 10)	133202	219771	ENSG00000108100	CCNY	protein-coding
114	chr1	159808775	159809114	+	341	1.12	0.000153	0.446	intron (NM_001004310, intron 3 of 9)	6584	343413	ENSG00000181036	FCRL6	protein-coding
115	chr19	12689505	12689881	+	378	1.39	0.000153	0.446	intron (NM_032301, intron 7 of 9)	1695	105372280	ENSG00000283980	GNG14	protein-coding
116	chr16	88499464	88499877	+	415	1.27	0.000154	0.446	intron (NM_153813, intron 3 of 9)	30752	100847057	ENSG00000263456	MIR5189	ncRNA
117	chr8	113362184	113362734	+	552	-0.84	0.00016	0.446	intron (NM_001363185, intron 1 of 66)	14693	114788	ENSG00000164796	CSMD3	protein-coding
118	chr8	131874237	131875226	+	991	-0.84	0.000161	0.446	Intergenic	-29362	23167	ENSG00000132294	EFR3A	protein-coding
119	chr1	242812694	242812933	+	241	1.51	0.000163	0.446	Intergenic	-288116	200150	ENSG00000180287	PLD5	protein-coding
120	chr13	32690877	32691445	+	570	-1.16	0.000166	0.446	intron (NM_015032, intron 13 of 34)	104709	23047	ENSG00000083642	PDS5B	protein-coding
121	chr2	133199254	133199767	+	515	-1.13	0.000167	0.446	intron (NM_207481, intron 5 of 17)	-66685	101928161	ENSG00000226953	NCKAP5-AS2	ncRNA
122	chr17	21126523	21127567	+	1046	1.02	0.000168	0.446	intron (NM_015510, intron 1 of 6)	117	25979	ENSG00000109016	DHRS7B	protein-coding
123	chr3	127692242	127692593	+	353	1.36	0.00017	0.446	intron (NM_001003794, intron 7 of 7)	19465	80325	ENSG00000114626	ABTB1	protein-coding
124	chr12	83299714	83300214	+	502	1.22	0.000172	0.446	Intergenic	612809	160335	ENSG00000179104	TMTC2	protein-coding
125	chr2	61840421	61841137	+	718	0.93	0.000174	0.446	intron (NM_032180, intron 2 of 5)	13281	84140	ENSG00000170264	FAM161A	protein-coding
126	chr22	29072849	29073257	+	410	1.37	0.000175	0.446	promoter-TSS (NM_032045)	18	83999	ENSG00000183762	KREMEN1	protein-coding
127	chr7	35967963	35969436	+	1475	0.83	0.00018	0.446	Intergenic	-126611	101928618	ENSG00000261184	LOC101928618	ncRNA
128	chr7	29303015	29303560	+	547	1.06	0.00018	0.446	intron (NM_001293070, intron 2 of 13)	-94317	102724484		LOC102724484	ncRNA
129	chr5	31759433	31759747	+	316	1.17	0.000182	0.446	intron (NM_178140, intron 1 of 24)	120459	23037	ENSG00000133401	PDZD2	protein-coding
130	chr15	47633518	47633829	+	313	-1.07	0.000185	0.446	intron (NM_001198999, intron 4 of 19)	-83832	80031	ENSG00000137872	SEMA6D	protein-coding
131	chr17	19344536	19344770	+	236	1.21	0.000186	0.446	promoter-TSS (NR_031591)	-79	100302256	ENSG00000221540	MIR1180	ncRNA
132	chr12	66938936	66939528	+	594	1.21	0.000187	0.446	Intergenic	-134963	23426	ENSG00000155974	GRIP1	protein-coding
133	chr11	123418540	123419418	+	880	0.96	0.000187	0.446	intron (NM_001367419, intron 1 of 20)	-11290	57476	ENSG00000023171	GRAMD1B	protein-coding
134	chr1	91567613	91568039	+	428	1.22	0.000188	0.446	Intergenic	66718	8317	ENSG00000097046	CDC7	protein-coding
135	chr3	109563443	109564013	+	572	-0.87	0.00019	0.446	Intergenic	-39100	100616129	ENSG00000265956	MIR4445	ncRNA
136	chr4	153248978	153249401	+	425	1.12	0.00019	0.446	intron (NM_001302693, intron 1 of 2)	-8170	23321	ENSG00000109654	TRIM2	protein-coding
137	chr2	109344736	109345327	+	593	0.93	0.000192	0.446	intron (NM_001099289, intron 1 of 9)	-31406	100423027	ENSG00000265965	MIR4266	ncRNA
138	chr2	51581122	51581461	+	341	1.1	0.000193	0.446	intron (NR_135237, intron 5 of 10)	548690	730100	ENSG00000231918	LOC730100	ncRNA
139	chr1	89284617	89285700	+	1085	0.94	0.000195	0.446	Intergenic	5204	729930		LOC729930	pseudo
140	chr5	56493242	56493478	+	238	1.48	0.000196	0.446	Intergenic	-11591	102467147	ENSG00000248727	LINC01948	ncRNA
141	chr10	23675455	23675907	+	454	-1.1	0.000198	0.446	Intergenic	-19046	56243	ENSG00000120549	KIAA1217	protein-coding
142	chr7	39743090	39743878	+	790	0.86	0.000199	0.446	intron (NR_026999, intron 1 of 11)	9916	349114		LINC00265	ncRNA
143	chr2	23434535	23435412	+	879	0.83	0.000199	0.446	intron (NM_052920, intron 1 of 13)	49794	114818	ENSG00000119771	KLHL29	protein-coding
144	chr5	31356846	31357419	+	575	0.81	0.000201	0.446	Intergenic	163446	1004	ENSG00000113361	CDH6	protein-coding
145	chr8	84948403	84949251	+	850	0.87	0.000202	0.446	Intergenic	-158411	85444	ENSG00000133739	LRRCC1	protein-coding
146	chr4	134181545	134182058	+	515	-1.07	0.000202	0.446	Intergenic	19988	132430	ENSG00000254535	PABPC4L	protein-coding
147	chr12	191082	191413	+	333	1.08	0.000203	0.446	intron (NM_001206931, intron 14 of 14)	-12398	101929384	ENSG00000256577	LOC101929384	ncRNA
148	chr16	56935251	56935972	+	723	1.04	0.000204	0.446	intron (NM_001010989, intron 3 of 7)	3469	9709	ENSG00000051108	HERPUD1	protein-coding
149	chr11	66256940	66257199	+	261	1.39	0.000205	0.446	promoter-TSS (NM_001134774)	-225	64837	ENSG00000174996	KLC2	protein-coding
150	chr1	93139244	93139628	+	386	1.28	0.000206	0.446	TTS (NM_001164391)	40977	50999	ENSG00000117500	TMED5	protein-coding
151	chr17	19382528	19383041	+	515	1.17	0.000206	0.446	TTS (NM_002404)	4286	5598	ENSG00000166484	MAPK7	protein-coding
152	chr1	218435140	218435563	+	425	1.15	0.000207	0.446	intron (NR_138148, intron 4 of 6)	-2282	100302159	ENSG00000221436	MIR548F3	ncRNA
153	chr3	82050549	82051342	+	795	0.77	0.000207	0.446	intron (NR_147146, intron 1 of 8)	64803	105377180	ENSG00000239440	LINC02008	ncRNA
154	chr4	117590328	117591004	+	678	-0.82	0.000208	0.446	intron (NR_125757, intron 2 of 3)	162268	103689918		LINC01378	ncRNA
155	chr21	29781069	29781411	+	344	-0.97	0.000209	0.446	intron (NM_000830, intron 1 of 16)	33065	642976		GRIK1-AS1	ncRNA
156	chr7	149223740	149224163	+	425	1.09	0.000209	0.446	exon (NM_003575, exon 8 of 8)	-15700	7988	ENSG00000170260	ZNF212	protein-coding
157	chr20	9149957	9150420	+	465	-1.11	0.00021	0.446	intron (NM_001172646, intron 1 of 37)	-67202	5332	ENSG00000101333	PLCB4	protein-coding
158	chr8	141313569	141313914	+	347	1.23	0.000212	0.446	Intergenic	-26808	731779	ENSG00000253595	LINC01300	ncRNA
159	chr1	68480877	68481549	+	674	-0.79	0.000212	0.446	intron (NM_001114120, intron 9 of 11)	-15463	101927220	ENSG00000234264	DEPDC1-AS1	ncRNA
160	chr1	116914708	116915209	+	503	1.04	0.000213	0.446	intron (NM_020440, intron 1 of 8)	5042	5738	ENSG00000134247	PTGFRN	protein-coding
161	chr3	65342590	65343154	+	566	1.13	0.000215	0.446	Intergenic	-550944	100873983	ENSG00000240175	MAGI1-AS1	ncRNA
162	chr10	73729891	73730441	+	552	1.38	0.000217	0.446	promoter-TSS (NR_048575)	340	113939925		BMS1P4-AGAP5	pseudo
163	chr7	36014902	36015340	+	440	1.17	0.000222	0.446	Intergenic	-80189	101928618	ENSG00000261184	LOC101928618	ncRNA
164	chr20	10034936	10035377	+	443	0.96	0.000223	0.446	5' UTR (NM_001303472, exon 1 of 11)	169	63926	ENSG00000132623	ANKEF1	protein-coding
165	chr13	64441597	64442081	+	486	-1.11	0.000224	0.446	Intergenic	-365828	144766	ENSG00000227674	LINC00355	ncRNA
166	chr9	103939792	103940483	+	693	-1.08	0.000227	0.446	Intergenic	-59572	101928523	ENSG00000285483	LOC101928523	ncRNA
167	chr1	205942325	205942704	+	381	1.18	0.000228	0.446	intron (NM_052934, intron 1 of 20)	942	115019	ENSG00000174502	SLC26A9	protein-coding
168	chr10	8661675	8662243	+	570	-0.9	0.000229	0.446	Intergenic	-67568	105376398		LOC105376398	ncRNA
169	chr8	9404059	9404546	+	489	1.05	0.00023	0.446	Intergenic	79251	157273	ENSG00000248538	LOC157273	ncRNA
170	chr5	34760774	34761598	+	826	0.77	0.00023	0.446	intron (NM_015577, intron 3 of 17)	73627	26064	ENSG00000039560	RAI14	protein-coding
171	chr6	34236564	34237128	+	566	1.41	0.00023	0.446	promoter-TSS (NM_001319077)	-27	3159	ENSG00000137309	HMGA1	protein-coding
172	chr5	17027355	17028517	+	1164	0.76	0.000231	0.446	Intergenic	-91648	4651	ENSG00000145555	MYO10	protein-coding
173	chr4	27352438	27353053	+	617	-0.96	0.000231	0.446	Intergenic	135266	101929199	ENSG00000249699	LINC02261	ncRNA
174	chr11	64567335	64567779	+	446	1.12	0.000234	0.446	intron (NM_001307985, intron 6 of 7)	11616	55867	ENSG00000168065	SLC22A11	protein-coding
175	chr18	67759662	67760245	+	585	-1.04	0.000234	0.446	intron (NR_033921, intron 1 of 4)	54869	101927430	ENSG00000265555	LINC01903	ncRNA
176	chr10	51074364	51074714	+	352	1.27	0.000236	0.446	promoter-TSS (NM_006258)	52	5592	ENSG00000185532	PRKG1	protein-coding
177	chr2	193979335	193979810	+	477	-1.12	0.000237	0.446	Intergenic	-364697	101927406	ENSG00000225539	LINC01821	ncRNA
178	chr8	77485617	77486046	+	431	-1.18	0.000237	0.446	Intergenic	35134	102724874		LOC102724874	ncRNA
179	chr7	17405938	17406475	+	539	1.03	0.000237	0.446	intron (NR_110015, intron 1 of 2)	31289	102659288		KCCAT333	ncRNA
180	chr19	11814150	11814638	+	490	1.43	0.000238	0.446	5' UTR (NM_152357, exon 1 of 4)	121	126070	ENSG00000171295	ZNF440	protein-coding
181	chr1	28665469	28665831	+	364	1.43	0.000238	0.446	Intergenic	-3134	10691	ENSG00000162419	GMEB1	protein-coding
182	chr7	47634099	47634731	+	634	0.92	0.00024	0.446	Intergenic	12476	101929086	ENSG00000236078	LINC01447	ncRNA
183	chr11	17026394	17026797	+	405	1.24	0.00024	0.446	Intergenic	-12181	144100	ENSG00000166689	PLEKHA7	protein-coding
184	chr6	111379349	111379912	+	565	-0.89	0.000241	0.446	intron (NM_001286431, intron 14 of 34)	-103842	643749	ENSG00000231889	TRAF3IP2-AS1	ncRNA
185	chr2	129246837	129247477	+	642	-1.14	0.000241	0.446	intron (NR_122040, intron 2 of 4)	26734	151121	ENSG00000204460	LINC01854	ncRNA
186	chr2	60974566	60975462	+	898	0.89	0.000241	0.446	intron (NM_144709, intron 4 of 17)	42198	150962	ENSG00000162927	PUS10	protein-coding
187	chr2	85469537	85469925	+	390	1.2	0.000243	0.446	Intergenic	50800	284948	ENSG00000152292	SH2D6	protein-coding
188	chr21	45802025	45802433	+	410	1.31	0.000244	0.446	intron (NM_001348243, intron 3 of 15)	34190	100129027	ENSG00000205424	LOC100129027	ncRNA
189	chr17	73099649	73100219	+	572	1.11	0.000244	0.446	Intergenic	-7246	201266	ENSG00000133195	SLC39A11	protein-coding
190	chr12	1019258	1019767	+	511	1.15	0.000247	0.447	intron (NR_027948, intron 1 of 19)	-8236	23085	ENSG00000082805	ERC1	protein-coding
191	chr2	53757543	53758523	+	982	0.75	0.000249	0.447	intron (NM_145863, intron 1 of 8)	-9750	494143	ENSG00000143942	CHAC2	protein-coding
192	chr7	153757157	153757839	+	684	-0.95	0.000254	0.447	intron (NM_001364500, intron 2 of 26)	9365	1804	ENSG00000130226	DPP6	protein-coding
193	chr16	51649473	51649870	+	399	1.1	0.000254	0.447	Intergenic	-112848	101927364	ENSG00000260057	LINC01571	ncRNA
194	chr10	85552544	85553181	+	639	-0.86	0.000255	0.447	Intergenic	-24869	100507470	ENSG00000234942	GRID1-AS1	ncRNA
195	chr10	130860836	130861488	+	654	0.88	0.000255	0.447	Intergenic	101506	100422867	ENSG00000264803	MIR378C	ncRNA
196	chr10	43471098	43471641	+	545	1.02	0.000255	0.447	intron (NM_001355446, intron 2 of 4)	34258	642819	ENSG00000243660	ZNF487	protein-coding
197	chr15	47049410	47049749	+	341	-1.14	0.000255	0.447	Intergenic	-134510	80031	ENSG00000137872	SEMA6D	protein-coding
198	chr11	23672303	23672652	+	351	-1.09	0.000258	0.448	Intergenic	-253287	102465860	ENSG00000275868	MIR8054	ncRNA
199	chr5	50415107	50415636	+	531	-0.85	0.000259	0.448	intron (NM_198449, intron 2 of 8)	25917	133418	ENSG00000170571	EMB	protein-coding
200	chr6	85910861	85911296	+	437	1.04	0.000261	0.449	Intergenic	-232345	387066	ENSG00000203875	SNHG5	ncRNA
201	chr9	30620595	30620964	+	371	-1.01	0.000262	0.449	Intergenic	-212325	401497		LINC01242	ncRNA
202	chr5	171666862	171667414	+	554	0.83	0.000266	0.452	Intergenic	-118734	644994	ENSG00000185662	SMIM23	protein-coding
203	chr1	225427898	225428398	+	502	1.29	0.000268	0.452	promoter-TSS (NM_002296)	-110	3930	ENSG00000143815	LBR	protein-coding
204	chr17	68150526	68151105	+	581	0.97	0.000272	0.452	Intergenic	-47845	440461		ARHGAP27P2	pseudo
205	chr10	19956720	19957393	+	675	-0.87	0.000272	0.452	intron (NM_032812, intron 1 of 13)	140624	84898	ENSG00000120594	PLXDC2	protein-coding
206	chr6	81823297	81823637	+	342	-1.03	0.000273	0.452	Intergenic	-9275	101928770	ENSG00000224995	LINC01526	ncRNA
207	chr2	186765058	186765504	+	448	-1	0.000274	0.452	3' UTR (NM_177454, exon 8 of 8)	71221	165215	ENSG00000144369	FAM171B	protein-coding
208	chr10	53767801	53768476	+	677	-0.83	0.000275	0.452	Intergenic	-718092	105378311	ENSG00000234173	LOC105378311	ncRNA
209	chr13	84602374	84602742	+	370	-1	0.000275	0.452	intron (NR_046871, intron 6 of 6)	-181096	106635542		SNORA107	snoRNA
210	chr18	13137178	13137620	+	444	1.38	0.000276	0.452	Intergenic	-81361	753	ENSG00000168675	LDLRAD4	protein-coding
211	chr21	42452684	42453518	+	836	1.03	0.00028	0.452	Intergenic	43123	89765	ENSG00000160188	RSPH1	protein-coding
212	chr5	106108598	106109108	+	512	-0.83	0.000281	0.452	Intergenic	902161	102467213	ENSG00000251027	LINC01950	ncRNA
213	chr13	33631067	33631545	+	480	-1.09	0.000281	0.452	intron (NM_001243476, intron 3 of 17)	45488	90627	ENSG00000133121	STARD13	protein-coding
214	chr9	81195376	81195771	+	397	-0.88	0.000283	0.452	Intergenic	493962	7088	ENSG00000196781	TLE1	protein-coding
215	chr5	11123033	11123943	+	912	0.77	0.000284	0.452	intron (NM_001288715, intron 11 of 20)	-362254	1611	ENSG00000112977	DAP	protein-coding
216	chr2	174336592	174337515	+	925	0.88	0.000284	0.452	exon (NM_001145250, exon 2 of 2)	2099	100131390	ENSG00000217236	SP9	protein-coding
217	chr11	126696937	126697259	+	324	1.04	0.000286	0.452	intron (NM_001301097, intron 1 of 15)	41012	101929427	ENSG00000254607	LOC101929427	ncRNA
218	chr3	7155465	7156260	+	797	-0.73	0.000287	0.452	intron (NM_000844, intron 2 of 9)	-261845	105376946	ENSG00000237665	GRM7-AS2	ncRNA
219	chr12	23501816	23502396	+	582	-0.93	0.000287	0.452	Intergenic	82480	6660	ENSG00000134532	SOX5	protein-coding
220	chr11	62956661	62957224	+	565	0.99	0.000289	0.453	Intergenic	28025	9356	ENSG00000197901	SLC22A6	protein-coding
221	chr14	46641415	46641906	+	493	-1.17	0.000292	0.453	Intergenic	10121	140801	ENSG00000165496	RPL10L	protein-coding
222	chr11	128945743	128946487	+	746	0.8	0.000294	0.453	Intergenic	-2716	63970	ENSG00000120471	TP53AIP1	protein-coding
223	chr2	103946913	103947500	+	589	-0.96	0.000294	0.453	Intergenic	461126	100287010		LOC100287010	ncRNA
224	chr11	87454185	87454585	+	402	0.98	0.000297	0.453	Intergenic	265026	105369423	ENSG00000255183	LINC02711	ncRNA
225	chr7	2437807	2438246	+	441	1.26	0.000299	0.453	3' UTR (NM_018641, exon 2 of 2)	34415	55501	ENSG00000136213	CHST12	protein-coding
226	chr12	55700095	55700740	+	647	0.99	0.000299	0.453	intron (NM_001144996, intron 4 of 24)	7487	3679	ENSG00000135424	ITGA7	protein-coding
227	chr5	14259023	14259503	+	482	1.21	0.0003	0.453	intron (NM_007118, intron 1 of 56)	115921	7204	ENSG00000038382	TRIO	protein-coding
228	chr14	83535418	83535636	+	220	-1.27	0.000304	0.453	Intergenic	892895	101928599	ENSG00000258743	LINC02301	ncRNA
229	chr17	65667489	65667761	+	274	1.17	0.000305	0.453	intron (NM_001353129, intron 24 of 26)	-105977	8313	ENSG00000168646	AXIN2	protein-coding
230	chr6	102417472	102417872	+	402	0.86	0.000307	0.453	Intergenic	1018687	2898	ENSG00000164418	GRIK2	protein-coding
231	chr8	37700519	37700996	+	479	1.15	0.000308	0.453	TTS (NM_025069)	4975	80139	ENSG00000183779	ZNF703	protein-coding
232	chr1	183251932	183252198	+	268	1.36	0.000311	0.453	3' UTR (NM_015039, exon 11 of 11)	52809	23057	ENSG00000157064	NMNAT2	protein-coding
233	chr9	30936719	30937561	+	844	-0.84	0.000312	0.453	Intergenic	444350	101929620	ENSG00000260720	LINC01243	ncRNA
234	chr12	99869978	99870557	+	581	-0.9	0.000312	0.453	intron (NM_152788, intron 1 of 25)	114387	56899	ENSG00000185046	ANKS1B	protein-coding
235	chr21	20696708	20697197	+	491	-0.99	0.000313	0.453	Intergenic	106156	387486	ENSG00000224924	LINC00320	ncRNA
236	chr3	139296322	139296698	+	378	1	0.000315	0.453	Intergenic	-47484	56945	ENSG00000175110	MRPS22	protein-coding
237	chr11	99037095	99037508	+	415	-1.14	0.000315	0.453	intron (NM_001243270, intron 1 of 23)	16352	53942	ENSG00000149972	CNTN5	protein-coding
238	chr1	57785813	57786278	+	467	-0.95	0.000316	0.453	intron (NM_001353980, intron 3 of 5)	-74536	101926890	ENSG00000226759	DAB1-AS1	ncRNA
239	chr4	61948216	61948652	+	438	-0.91	0.000318	0.453	intron (NM_001371343, intron 16 of 23)	213331	101927186		ADGRL3-AS1	ncRNA
240	chr9	102919331	102919683	+	354	-1.13	0.00032	0.453	Intergenic	-75826	1539	ENSG00000155833	CYLC2	protein-coding
241	chr2	11415910	11416832	+	924	0.81	0.000322	0.453	Intergenic	22390	100874055	ENSG00000224177	LINC00570	ncRNA
242	chr21	16312434	16312929	+	497	-0.94	0.000322	0.453	intron (NR_027790, intron 4 of 7)	-27913	109617014	ENSG00000201025	SNORD74B	snoRNA
243	chr15	96925185	96925640	+	457	-0.96	0.000323	0.453	Intergenic	141977	145946	ENSG00000185594	SPATA8	ncRNA
244	chr4	20542967	20543395	+	430	-0.89	0.000329	0.453	intron (NM_001289135, intron 20 of 35)	14906	407000	ENSG00000207732	MIR218-1	ncRNA
245	chr17	9222946	9223286	+	342	1.16	0.000331	0.453	intron (NM_004822, intron 6 of 6)	-43998	101928266	ENSG00000262966	LOC101928266	ncRNA
246	chr15	18670417	18670832	+	417	-2.57	0.000333	0.453	Intergenic	-1612120	646096	ENSG00000259156	CHEK2P2	pseudo
247	chr20	19355685	19356649	+	966	-0.77	0.000334	0.453	intron (NM_020689, intron 2 of 16)	-71571	100130264	ENSG00000179447	LOC100130264	ncRNA
248	chr14	43069949	43070839	+	892	-0.94	0.000335	0.453	Intergenic	1436889	84075	ENSG00000189139	FSCB	protein-coding
249	chr3	101613165	101613538	+	375	1.12	0.000337	0.453	Intergenic	39171	57092	ENSG00000081154	PCNP	protein-coding
250	chr3	69791359	69791667	+	310	1.29	0.00034	0.453	intron (NM_006722, intron 1 of 9)	27702	4286	ENSG00000187098	MITF	protein-coding
251	chr12	75481301	75481783	+	484	1.14	0.000341	0.453	intron (NM_006851, intron 1 of 5)	787	11010	ENSG00000139278	GLIPR1	protein-coding
252	chr20	62926374	62926875	+	503	1.3	0.000341	0.453	promoter-TSS (NM_001193369)	-73	11083	ENSG00000101191	DIDO1	protein-coding
253	chr1	95333425	95333713	+	290	1.15	0.000342	0.453	Intergenic	-15306	100996630	ENSG00000228504	LINC01760	ncRNA
254	chr11	87494677	87495187	+	512	0.98	0.000342	0.453	Intergenic	224479	105369423	ENSG00000255183	LINC02711	ncRNA
255	chr5	75565768	75566582	+	816	0.84	0.000342	0.453	intron (NM_016218, intron 3 of 14)	-45301	728780	ENSG00000189045	ANKDD1B	protein-coding
256	chr12	88004361	88004931	+	572	-0.88	0.000343	0.453	intron (NM_001363616, intron 3 of 11)	24755	160419	ENSG00000165805	C12orf50	protein-coding
257	chr20	24762641	24762949	+	310	1.2	0.000346	0.453	Intergenic	-186474	8530	ENSG00000077984	CST7	protein-coding
258	chr10	68956205	68956537	+	334	1.35	0.000347	0.453	promoter-TSS (NM_001256910)	-69	9188	ENSG00000165732	DDX21	protein-coding
259	chr6	62854814	62855087	+	275	-1.08	0.00035	0.453	Intergenic	465027	51557	ENSG00000146166	LGSN	protein-coding
260	chr3	20936516	20936911	+	397	-1.03	0.000352	0.453	Intergenic	-469013	391518		VENTXP7	pseudo
261	chr6	81170699	81170935	+	238	-1.23	0.000353	0.453	Intergenic	581864	55603	ENSG00000112773	TENT5A	protein-coding
262	chr3	174023555	174024109	+	556	-0.87	0.000354	0.453	intron (NM_001365928, intron 4 of 6)	-103036	100874010	ENSG00000228213	NLGN1-AS1	ncRNA
263	chr4	31810705	31811368	+	665	-0.96	0.000356	0.453	Intergenic	-186343	102723828	ENSG00000251129	LINC02506	ncRNA
264	chr5	163669129	163669875	+	748	-0.77	0.000358	0.453	Intergenic	163883	27430	ENSG00000038274	MAT2B	protein-coding
265	chr2	193788428	193788845	+	419	-0.86	0.000362	0.453	Intergenic	-555633	101927406	ENSG00000225539	LINC01821	ncRNA
266	chr4	166511257	166511534	+	279	-1.14	0.000363	0.453	Intergenic	638158	7092	ENSG00000038295	TLL1	protein-coding
267	chr13	36852518	36852978	+	462	-1.08	0.000363	0.453	intron (NM_001127217, intron 6 of 6)	33546	5994	ENSG00000133111	RFXAP	protein-coding
268	chr3	76856024	76856419	+	397	-1.1	0.000363	0.453	Intergenic	-183878	6092	ENSG00000185008	ROBO2	protein-coding
269	chr10	49138126	49138606	+	482	0.97	0.000363	0.453	intron (NR_038973, intron 2 of 5)	-4346	170370	ENSG00000172538	FAM170B	protein-coding
270	chr7	16451600	16452092	+	494	1.05	0.000364	0.453	Intergenic	13892	25928	ENSG00000171243	SOSTDC1	protein-coding
271	chr6	43510406	43511042	+	638	1.08	0.000366	0.453	promoter-TSS (NM_001012974)	-378	221424	ENSG00000204052	LRRC73	protein-coding
272	chr1	182708671	182709226	+	557	1.04	0.000367	0.453	Intergenic	-3914	105371644	ENSG00000227181	LINC01688	ncRNA
273	chr3	13189095	13189642	+	549	0.93	0.000367	0.453	Intergenic	-115939	9922	ENSG00000144711	IQSEC1	protein-coding
274	chr5	15561471	15561862	+	393	1.18	0.000368	0.453	intron (NM_001278317, intron 1 of 3)	53336	101929472		CTD-2350J17.1	ncRNA
275	chr4	29627551	29628365	+	816	-0.98	0.000369	0.453	Intergenic	413666	105374561	ENSG00000248338	LINC02472	ncRNA
276	chr5	34563698	34564194	+	498	0.98	0.00037	0.453	Intergenic	-92382	26064	ENSG00000039560	RAI14	protein-coding
277	chr22	23091941	23092341	+	402	1.21	0.000372	0.453	intron (NM_002073, intron 1 of 2)	21622	2781	ENSG00000128266	GNAZ	protein-coding
278	chr10	77953296	77953657	+	363	1.2	0.000377	0.453	Intergenic	26664	100128292		DLG5-AS1	ncRNA
279	chr3	114632131	114632515	+	386	0.93	0.000377	0.453	intron (NM_001348803, intron 6 of 13)	-7378	26137	ENSG00000181722	ZBTB20	protein-coding
280	chr11	404505	405077	+	574	1.07	0.000378	0.453	TTS (NM_001135053)	10208	59307	ENSG00000185187	SIGIRR	protein-coding
281	chr6	9421081	9421403	+	324	-1.15	0.000378	0.453	Intergenic	769033	728655		HULC	ncRNA
282	chr11	5705341	5706000	+	661	-0.8	0.00038	0.453	intron (NM_001199573, intron 4 of 7)	15880	10346	ENSG00000132274	TRIM22	protein-coding
283	chr19	34731478	34732217	+	741	0.89	0.000381	0.453	Intergenic	-2396	339318	ENSG00000197841	ZNF181	protein-coding
284	chr3	107454021	107454332	+	313	1.21	0.000381	0.453	intron (NR_110039, intron 1 of 2)	23246	101929607	ENSG00000273125	LINC01990	ncRNA
285	chr11	32694569	32695342	+	775	0.73	0.000381	0.453	intron (NM_001008391, intron 6 of 17)	99703	493860	ENSG00000186714	CCDC73	protein-coding
286	chr5	60694422	60694824	+	404	-1.05	0.000382	0.453	intron (NM_001145208, intron 1 of 9)	5543	55789	ENSG00000035499	DEPDC1B	protein-coding
287	chr5	27900339	27900957	+	620	0.81	0.000383	0.453	Intergenic	387017	105374698	ENSG00000249785	LINC02103	ncRNA
288	chr14	38781767	38782433	+	668	-0.88	0.000386	0.453	intron (NR_039982, intron 4 of 4)	-100496	105370457		LOC105370457	ncRNA
289	chr1	90397572	90397951	+	381	-1.06	0.000386	0.453	Intergenic	-259989	109616984	ENSG00000199666	SNORD3G	snoRNA
290	chr4	131538775	131539357	+	584	-0.92	0.000386	0.453	Intergenic	-225772	101927305		SNHG27	ncRNA
291	chr11	117144060	117144661	+	603	1.04	0.000388	0.453	promoter-TSS (NR_110268)	73	5049	ENSG00000168092	PAFAH1B2	protein-coding
292	chr6	25326166	25326467	+	303	1.28	0.000389	0.453	intron (NM_001173977, intron 2 of 36)	46942	55604	ENSG00000079691	CARMIL1	protein-coding
293	chr2	70590886	70591147	+	263	1.17	0.00039	0.453	Intergenic	-37190	7039	ENSG00000163235	TGFA	protein-coding
294	chr12	41621734	41622088	+	356	-1.34	0.00039	0.453	Intergenic	-142278	101927038	ENSG00000257784	LINC02400	ncRNA
295	chr5	126443426	126443762	+	338	1.19	0.000392	0.453	intron (NR_146196, intron 1 of 14)	20185	65983	ENSG00000155324	GRAMD2B	protein-coding
296	chr12	911017	911510	+	495	1.37	0.000395	0.453	TTS (NR_123713)	21813	5893	ENSG00000002016	RAD52	protein-coding
297	chrX	55362443	55362786	+	345	-1.36	0.000396	0.453	Intergenic	82526	100421746	ENSG00000232765	LOC100421746	pseudo
298	chr14	102516641	102516964	+	325	1.3	0.000396	0.453	Intergenic	-7026	122416	ENSG00000156381	ANKRD9	protein-coding
299	chr7	156983317	156984040	+	725	-0.97	0.000396	0.453	Intergenic	-22629	105375606	ENSG00000235029	MNX1-AS2	ncRNA
300	chr1	92080233	92080825	+	594	1.1	0.000397	0.453	5' UTR (NM_183242, exon 1 of 9)	184	284697	ENSG00000189195	BTBD8	protein-coding
301	chr9	9829150	9829703	+	555	-1	0.000397	0.453	intron (NM_002839, intron 5 of 45)	30034	105375972	ENSG00000230920	LOC105375972	ncRNA
302	chr10	28580057	28580673	+	618	-0.96	0.000397	0.453	intron (NM_100486, intron 3 of 12)	47247	51322	ENSG00000095787	WAC	protein-coding
303	chr10	31759676	31760071	+	397	1.33	0.000398	0.453	Intergenic	149053	94134	ENSG00000165322	ARHGAP12	protein-coding
304	chr6	71408667	71409329	+	664	-0.88	0.000399	0.453	non-coding (NR_121614, exon 3 of 3)	-5377	407029	ENSG00000207827	MIR30A	ncRNA
305	chr7	31048812	31049215	+	405	1.15	0.000405	0.455	Intergenic	-3295	117	ENSG00000078549	ADCYAP1R1	protein-coding
306	chr9	26305190	26305538	+	350	-1.16	0.000406	0.455	Intergenic	238689	100506422		LOC100506422	protein-coding
307	chr6	131839566	131839859	+	295	-1.02	0.000406	0.455	intron (NM_006208, intron 1 of 24)	31692	5167	ENSG00000197594	ENPP1	protein-coding
308	chr6	88594609	88594852	+	245	1.17	0.000409	0.455	Intergenic	-55361	101928936		LOC101928936	ncRNA
309	chr7	43961042	43961327	+	287	1.35	0.000409	0.455	intron (NR_003655, intron 13 of 15)	34748	51619	ENSG00000078967	UBE2D4	protein-coding
310	chr4	63821196	63822075	+	881	-0.86	0.000409	0.455	Intergenic	587815	253017	ENSG00000205678	TECRL	protein-coding
311	chr13	65269059	65269579	+	522	-1.13	0.000412	0.455	Intergenic	-596728	105370242		LINC01052	ncRNA
312	chr3	82561717	82562149	+	434	-1.16	0.000412	0.455	Intergenic	575791	105377180	ENSG00000239440	LINC02008	ncRNA
313	chr2	221740340	221741005	+	667	-1	0.000413	0.455	Intergenic	-166470	2043	ENSG00000116106	EPHA4	protein-coding
314	chr5	102154885	102155335	+	452	0.89	0.000417	0.456	Intergenic	141174	353189	ENSG00000173930	SLCO4C1	protein-coding
315	chr11	107491004	107491486	+	484	0.84	0.000418	0.456	Intergenic	-33399	143884	ENSG00000152404	CWF19L2	protein-coding
316	chr6	34069106	34069499	+	395	1.09	0.00042	0.456	intron (NM_001282847, intron 2 of 9)	36665	2914	ENSG00000124493	GRM4	protein-coding
317	chr1	230398674	230398996	+	324	0.96	0.00042	0.456	intron (NM_001258311, intron 1 of 6)	27497	79605	ENSG00000177614	PGBD5	protein-coding
318	chr8	27252701	27253174	+	475	1.18	0.000421	0.456	intron (NM_001283053, intron 1 of 7)	5467	81551	ENSG00000015592	STMN4	protein-coding
319	chr4	5359027	5359353	+	328	1.34	0.000422	0.456	intron (NM_001306082, intron 5 of 12)	-165379	10141	ENSG00000082929	LINC01587	ncRNA
320	chr13	93220005	93220567	+	564	-1.07	0.000425	0.458	Intergenic	-6521	10082	ENSG00000183098	GPC6	protein-coding
321	chr9	11713633	11714528	+	897	-0.83	0.000426	0.458	Intergenic	-979305	7306	ENSG00000107165	TYRP1	protein-coding
322	chr11	79750597	79751266	+	671	-0.82	0.00043	0.458	Intergenic	-309901	26011	ENSG00000149256	TENM4	protein-coding
323	chr3	87792686	87793156	+	472	1.21	0.000431	0.458	5' UTR (NM_001322208, exon 1 of 3)	215	3355	ENSG00000179097	HTR1F	protein-coding
324	chr6	160725443	160726182	+	741	-0.93	0.000433	0.458	intron (NM_000301, intron 10 of 18)	23619	5340	ENSG00000122194	PLG	protein-coding
325	chr8	111850411	111851843	+	1434	-0.84	0.000434	0.458	Intergenic	474488	105375706	ENSG00000253434	LINC02237	ncRNA
326	chr6	35920826	35921097	+	273	1.35	0.000435	0.458	intron (NM_003137, intron 1 of 15)	137	6732	ENSG00000096063	SRPK1	protein-coding
327	chr14	41612696	41613207	+	513	-0.91	0.000435	0.458	intron (NM_001346173, intron 1 of 4)	6095	145581	ENSG00000165379	LRFN5	protein-coding
328	chr4	45623517	45624434	+	919	-0.76	0.000436	0.458	Intergenic	500079	2565	ENSG00000163285	GABRG1	protein-coding
329	chr2	73719276	73719942	+	668	0.89	0.000437	0.458	Intergenic	17652	51002	ENSG00000144034	TPRKB	protein-coding
330	chr2	95389807	95390561	+	756	0.88	0.000439	0.459	Intergenic	-12524	51011	ENSG00000115042	FAHD2A	protein-coding
331	chr11	93532304	93532644	+	342	1.04	0.000442	0.459	intron (NM_020179, intron 1 of 2)	10917	56935	ENSG00000166002	SMCO4	protein-coding
332	chr3	22058752	22059471	+	721	0.94	0.000442	0.459	Intergenic	101972	100874221	ENSG00000223351	ZNF385D-AS2	ncRNA
333	chr5	150036300	150036829	+	531	1.24	0.000448	0.461	intron (NM_014983, intron 11 of 19)	35825	22993	ENSG00000113716	HMGXB3	protein-coding
334	chr7	36826313	36826911	+	600	1.04	0.00045	0.461	Intergenic	92820	100302113	ENSG00000221325	MIR1200	ncRNA
335	chr8	110456616	110457237	+	623	-0.87	0.000451	0.461	Intergenic	-481155	27012	ENSG00000164794	KCNV1	protein-coding
336	chr5	15193861	15194255	+	396	1.17	0.000453	0.461	intron (NR_109944, intron 2 of 2)	72502	101929454		LINC02149	ncRNA
337	chr13	107586668	107587566	+	900	-0.86	0.000453	0.461	intron (NM_001080396, intron 1 of 2)	-55869	100302286	ENSG00000221650	MIR1267	ncRNA
338	chr4	123235029	123235490	+	463	-1.03	0.000454	0.461	intron (NM_001345856, intron 14 of 15)	-161536	10252	ENSG00000164056	SPRY1	protein-coding
339	chr9	73356027	73356986	+	961	-0.86	0.000456	0.461	Intergenic	204641	301	ENSG00000135046	ANXA1	protein-coding
340	chr6	159169404	159169708	+	306	1.16	0.000459	0.461	5' UTR (NM_032532, exon 1 of 23)	156	84624	ENSG00000164694	FNDC1	protein-coding
341	chr11	108598578	108598935	+	359	1.04	0.00046	0.461	Intergenic	-4988	23086	ENSG00000110723	EXPH5	protein-coding
342	chr8	110441685	110442081	+	398	-1	0.000463	0.461	Intergenic	-466112	27012	ENSG00000164794	KCNV1	protein-coding
343	chr22	43860924	43861427	+	505	1.04	0.000465	0.461	intron (NM_014351, intron 1 of 6)	1338	25830	ENSG00000130540	SULT4A1	protein-coding
344	chr15	35777187	35777896	+	711	-0.91	0.000465	0.461	intron (NR_038251, intron 2 of 2)	-149315	100616293	ENSG00000265098	MIR4510	ncRNA
345	chr16	72587014	72587297	+	285	-1.09	0.000465	0.461	intron (NR_159372, intron 1 of 7)	77815	101927957	ENSG00000261008	LINC01572	ncRNA
346	chr5	148224366	148225021	+	657	-0.75	0.000467	0.461	Intergenic	-13832	105378220	ENSG00000248109	MARCOL	protein-coding
347	chr3	45549626	45550119	+	495	0.96	0.000468	0.461	TTS (NM_015340)	-40327	100885795		LARS2-AS1	ncRNA
348	chr18	64716101	64716818	+	719	-1.02	0.000469	0.461	Intergenic	-456404	400654	ENSG00000266952	LINC01538	ncRNA
349	chr12	23633807	23634423	+	618	-0.91	0.000471	0.461	intron (NM_152989, intron 11 of 17)	-49529	6660	ENSG00000134532	SOX5	protein-coding
350	chr3	129017634	129018310	+	678	0.9	0.000471	0.461	intron (NM_024768, intron 2 of 7)	-13970	57501	ENSG00000114656	KIAA1257	protein-coding
351	chr12	7246524	7246769	+	247	-1.42	0.000472	0.461	Intergenic	56284	5830	ENSG00000139197	PEX5	protein-coding
352	chr1	195553962	195554960	+	1000	-0.74	0.000472	0.461	Intergenic	534254	105371673		LINC01724	ncRNA
353	chr12	50104290	50104737	+	449	1.16	0.000474	0.461	intron (NM_001257199, intron 1 of 7)	505	2819	ENSG00000167588	GPD1	protein-coding
354	chr1	93856093	93856385	+	294	1.05	0.000474	0.461	Intergenic	-9020	8412	ENSG00000137936	BCAR3	protein-coding
355	chr5	171519077	171519647	+	572	0.96	0.000474	0.461	Intergenic	99715	8817	ENSG00000156427	FGF18	protein-coding
356	chr3	171859004	171859324	+	322	-1.1	0.000477	0.461	3' UTR (NM_001164436, exon 5 of 5)	15815	389177	ENSG00000186329	TMEM212	protein-coding
357	chr1	166850129	166850530	+	403	0.94	0.000477	0.461	exon (NM_001314014, exon 3 of 4)	10854	57645	ENSG00000143157	POGK	protein-coding
358	chr3	133873139	133873433	+	296	1.27	0.000478	0.461	intron (NM_016577, intron 1 of 7)	22561	51560	ENSG00000154917	RAB6B	protein-coding
359	chr14	19099307	19099542	+	237	1.6	0.000483	0.463	intron (NR_122111, intron 3 of 3)	-1104	106480334	ENSG00000232775	BMS1P22	pseudo
360	chr2	7625541	7625882	+	343	1.03	0.000483	0.463	Intergenic	204450	100506274	ENSG00000229727	LOC100506274	ncRNA
361	chr18	12086570	12088454	+	1886	0.65	0.000484	0.463	Intergenic	-6331	342850	ENSG00000181626	ANKRD62	protein-coding
362	chr13	83837017	83837857	+	842	-0.91	0.000486	0.463	Intergenic	44956	114798	ENSG00000178235	SLITRK1	protein-coding
363	chr1	202663005	202663353	+	350	1.08	0.000491	0.465	intron (NM_177402, intron 1 of 8)	-19726	127833	ENSG00000143858	SYT2	protein-coding
364	chr7	36029972	36030363	+	393	1.13	0.000498	0.465	Intergenic	-65143	101928618	ENSG00000261184	LOC101928618	ncRNA
365	chr1	180519598	180520435	+	839	0.74	0.000498	0.465	Intergenic	-17439	84320	ENSG00000230124	ACBD6	protein-coding
366	chr2	148246235	148246675	+	442	-0.83	0.000503	0.465	intron (NM_018328, intron 4 of 14)	-224851	5000	ENSG00000115947	ORC4	protein-coding
367	chr3	137821882	137822360	+	480	1.01	0.000504	0.465	Intergenic	50210	100507274	ENSG00000239513	LINC01210	ncRNA
368	chr2	16014221	16014649	+	430	0.89	0.000504	0.465	Intergenic	-35992	104797537	ENSG00000236289	GACAT3	ncRNA
369	chr6	52735926	52736329	+	405	0.99	0.000504	0.465	Intergenic	9032	730152		GSTA7P	pseudo
370	chr9	80197162	80197479	+	319	-0.97	0.000504	0.465	Intergenic	222297	101927477		LINC01507	ncRNA
371	chr21	19916883	19917215	+	334	-1.01	0.000505	0.465	Intergenic	-17294	105372746	ENSG00000233480	LINC01683	ncRNA
372	chr1	111540374	111540949	+	577	1.01	0.000506	0.465	intron (NM_001081976, intron 1 of 5)	-1348	5906	ENSG00000116473	RAP1A	protein-coding
373	chr3	26340266	26341261	+	997	0.79	0.000514	0.465	Intergenic	-282043	116135	ENSG00000179796	LRRC3B	protein-coding
374	chr1	109910791	109911271	+	482	1.07	0.000515	0.465	exon (NM_172211, exon 1 of 9)	182	1435	ENSG00000184371	CSF1	protein-coding
375	chr14	76753921	76754585	+	666	0.87	0.000518	0.465	Intergenic	-7215	22846	ENSG00000071246	VASH1	protein-coding
376	chr18	71535476	71535902	+	428	-1.05	0.000518	0.465	intron (NR_038326, intron 2 of 4)	43267	100505776	ENSG00000260676	LINC01541	ncRNA
377	chr1	90717691	90718072	+	383	1.22	0.000518	0.465	promoter-TSS (NM_020063)	-579	343472	ENSG00000143032	BARHL2	protein-coding
378	chr7	82984799	82985811	+	1014	-0.75	0.000519	0.465	intron (NM_033026, intron 3 of 24)	177579	27445	ENSG00000186472	PCLO	protein-coding
379	chr14	36113509	36113987	+	480	1.03	0.000519	0.465	intron (NR_073454, intron 1 of 2)	43321	101101773	ENSG00000257585	LINC00609	ncRNA
380	chr7	143316391	143316730	+	341	1.3	0.00052	0.465	intron (NR_046453, intron 1 of 21)	449	1180	ENSG00000188037	CLCN1	protein-coding
381	chr4	132716067	132716409	+	344	-1.23	0.000521	0.465	Intergenic	125149	104355285	ENSG00000251398	LINC01256	ncRNA
382	chr4	162066753	162067083	+	332	-0.94	0.000521	0.465	intron (NM_020116, intron 2 of 15)	44185	101928052	ENSG00000249419	LOC101928052	ncRNA
383	chr3	36217010	36217668	+	660	-0.84	0.000522	0.465	Intergenic	-163148	6769	ENSG00000144681	STAC	protein-coding
384	chr4	154173095	154173333	+	240	-1.36	0.000522	0.465	Intergenic	318585	54798	ENSG00000197410	DCHS2	protein-coding
385	chr1	169671907	169672359	+	454	1.1	0.000523	0.465	Intergenic	36724	6402	ENSG00000188404	SELL	protein-coding
386	chr14	35218980	35219679	+	701	1.11	0.000524	0.465	intron (NM_014672, intron 5 of 7)	-59229	5687	ENSG00000100902	PSMA6	protein-coding
387	chr19	57321477	57321805	+	330	1.41	0.000526	0.465	intron (NM_213598, intron 1 of 3)	1169	125919	ENSG00000178229	ZNF543	protein-coding
388	chr20	30953458	30953906	+	450	-1.07	0.000527	0.465	Intergenic	-303982	245929	ENSG00000215547	DEFB115	protein-coding
389	chr11	70654306	70654626	+	322	1.26	0.000527	0.465	intron (NM_133266, intron 2 of 10)	7375	22941	ENSG00000162105	SHANK2	protein-coding
390	chr10	97037882	97038523	+	643	1	0.000528	0.465	intron (NM_003061, intron 21 of 36)	-64554	100505540	ENSG00000234855	SLIT1-AS1	ncRNA
391	chr6	95347558	95347877	+	321	-1.12	0.000528	0.465	Intergenic	229734	101927288	ENSG00000261366	MANEA-DT	ncRNA
392	chr14	39817097	39817607	+	512	-1.06	0.00053	0.465	Intergenic	-384852	254170	ENSG00000165355	FBXO33	protein-coding
393	chr13	114112776	114113343	+	569	1.06	0.000531	0.465	intron (NM_001320821, intron 1 of 25).2	19564	22821	ENSG00000185989	RASA3	protein-coding
394	chr18	23183792	23184645	+	855	0.87	0.000531	0.465	intron (NM_138375, intron 1 of 9)	28393	91768	ENSG00000134508	CABLES1	protein-coding
395	chr2	87417996	87418526	+	532	1.19	0.000533	0.465	Intergenic	-37166	112597	ENSG00000222041	CYTOR	ncRNA
396	chr6	16554791	16555211	+	422	0.94	0.000533	0.465	intron (NM_000332, intron 5 of 8)	205183	6310	ENSG00000124788	ATXN1	protein-coding
397	chr9	90658633	90658965	+	334	-1.18	0.000536	0.465	Intergenic	-15975	54769	ENSG00000165023	DIRAS2	protein-coding
398	chr10	132960239	132960550	+	313	1.34	0.000537	0.466	TTS (NR_125763)	1843	103695432	ENSG00000224758	LINC01167	ncRNA
399	chr1	228364497	228364817	+	322	1.04	0.000539	0.466	intron (NM_001271223, intron 91 of 115)	32452	102465444	ENSG00000284311	MIR6742	ncRNA
400	chrX	107916798	107917119	+	323	1.37	0.00054	0.466	intron (NM_052817, intron 6 of 9)	19022	101928335	ENSG00000236064	LOC101928335	ncRNA
401	chr4	28890394	28890975	+	583	-0.87	0.000542	0.466	Intergenic	71102	100422937	ENSG00000283275	MIR4275	ncRNA
402	chr2	25673070	25674132	+	1064	0.95	0.000544	0.466	promoter-TSS (NM_021907)	-24	1838	ENSG00000138101	DTNB	protein-coding
403	chr19	1411056	1411521	+	467	1.28	0.000547	0.468	intron (NM_001352035, intron 1 of 10)	3702	26528	ENSG00000071626	DAZAP1	protein-coding
404	chr17	43545599	43546116	+	519	1.04	0.000549	0.468	promoter-TSS (NM_001369366)	42	2118	ENSG00000175832	ETV4	protein-coding
405	chr13	25452214	25452517	+	305	-1.15	0.00055	0.468	intron (NM_016529, intron 1 of 36)	-16409	51761	ENSG00000132932	ATP8A2	protein-coding
406	chr19	45290311	45290783	+	474	0.94	0.000553	0.47	intron (NM_001199867, intron 13 of 16)	32328	1158	ENSG00000104879	CKM	protein-coding
407	chr7	23595595	23596026	+	433	0.89	0.000557	0.472	Intergenic	-1572	90693	ENSG00000169193	CCDC126	protein-coding
408	chr13	63173902	63174095	+	195	-1.15	0.000569	0.478	Intergenic	154096	104355293	ENSG00000227564	LINC00376	ncRNA
409	chr2	85744899	85745254	+	357	1.11	0.000571	0.478	Intergenic	-8915	84913	ENSG00000168874	ATOH8	protein-coding
410	chr1	75197909	75199069	+	1162	-0.71	0.000572	0.478	Intergenic	64101	431707	ENSG00000162624	LHX8	protein-coding
411	chr17	34861534	34862046	+	514	0.89	0.000574	0.478	Intergenic	99670	10693	ENSG00000132141	CCT6B	protein-coding
412	chr7	57967438	57968028	+	592	-0.85	0.000578	0.478	Intergenic	517556	441234	ENSG00000182111	ZNF716	protein-coding
413	chr6	26020452	26021305	+	855	1.09	0.000581	0.478	promoter-TSS (NM_003538)	388	8350	ENSG00000275714	HIST1H3A	protein-coding
414	chr9	119782657	119783251	+	596	-0.77	0.000581	0.478	Intergenic	-152106	106146149	ENSG00000261432	LINC01613	ncRNA
415	chr15	46228000	46229066	+	1068	-0.71	0.000582	0.478	Intergenic	523338	105370802	ENSG00000259200	LOC105370802	ncRNA
416	chr7	20813032	20813675	+	645	0.84	0.000583	0.478	Intergenic	-13945	222901	ENSG00000219451	RPL23P8	pseudo
417	chr5	29666539	29667237	+	700	-0.9	0.000584	0.478	Intergenic	-213672	105374704		LOC105374704	ncRNA
418	chr19	36150916	36151316	+	402	1.17	0.000585	0.478	TTS (NM_001302632)	1331	1346	ENSG00000161281	COX7A1	protein-coding
419	chr12	14952796	14953012	+	218	1.33	0.000586	0.478	intron (NM_001175, intron 1 of 5)	-1753	397	ENSG00000111348	ARHGDIB	protein-coding
420	chr10	66728110	66728318	+	210	-1.28	0.000586	0.478	intron (NM_001127384, intron 9 of 17)	-197822	347731	ENSG00000198739	LRRTM3	protein-coding
421	chr7	89613253	89613710	+	459	-0.9	0.000588	0.478	Intergenic	-505919	442523	ENSG00000235436	DPY19L2P4	pseudo
422	chr10	129135397	129135953	+	558	-0.83	0.000597	0.478	Intergenic	222842	728327	ENSG00000224190	LINC02667	ncRNA
423	chr14	101586022	101586404	+	384	1.16	0.000598	0.478	Intergenic	24862	1735	ENSG00000197406	DIO3	protein-coding
424	chr18	58964127	58964495	+	370	1.3	0.0006	0.478	intron (NR_148459, intron 9 of 11)	-71368	390858		OACYLP	pseudo
425	chr20	7102545	7102920	+	377	-0.89	0.000601	0.478	Intergenic	151470	101929265	ENSG00000228888	LINC01428	ncRNA
426	chr10	52174938	52175519	+	583	-1.12	0.000601	0.478	intron (NM_001098512, intron 9 of 17)	138900	100506939		PRKG1-AS1	ncRNA
427	chr1	209176827	209177472	+	647	0.71	0.000603	0.478	Intergenic	-148307	105372897	ENSG00000227940	LINC01696	ncRNA
428	chr17	51227366	51227672	+	308	1.32	0.000604	0.478	intron (NM_017643, intron 2 of 16)	32530	54799	ENSG00000011258	MBTD1	protein-coding
429	chr14	30212533	30212930	+	399	-0.94	0.000605	0.478	Intergenic	-284884	5587	ENSG00000184304	PRKD1	protein-coding
430	chr1	48306501	48306921	+	422	-1.09	0.000605	0.478	intron (NM_001286238, intron 11 of 12)	83995	200010	ENSG00000117834	SLC5A9	protein-coding
431	chr17	41830013	41830650	+	639	1.07	0.000606	0.478	intron (NR_033465, intron 5 of 7)	-5354	317719	ENSG00000161594	KLHL10	protein-coding
432	chr11	130337465	130338331	+	868	0.79	0.000611	0.478	intron (NR_148980, intron 1 of 6)	22905	646383	ENSG00000175773	ZBTB44-DT	ncRNA
433	chr17	29035476	29035838	+	364	1.08	0.000613	0.478	Intergenic	-7484	51268	ENSG00000179761	PIPOX	protein-coding
434	chr2	42675729	42676498	+	771	0.79	0.000613	0.478	intron (NM_001330444, intron 8 of 15)	88148	165140	ENSG00000162881	OXER1	protein-coding
435	chr3	67237213	67237564	+	353	0.92	0.000614	0.478	Intergenic	11924	100422941	ENSG00000283298	MIR4272	ncRNA
436	chr12	111643917	111644271	+	356	1.43	0.000614	0.478	3' UTR (NM_006768, exon 12 of 12)	41862	8315	ENSG00000089234	BRAP	protein-coding
437	chr5	5883703	5884248	+	547	1.02	0.000617	0.478	Intergenic	453317	401172	ENSG00000250490	LINC02145	ncRNA
438	chr10	778264	778853	+	591	0.95	0.000617	0.478	Intergenic	-88890	22982	ENSG00000151240	DIP2C	protein-coding
439	chr11	83194528	83194890	+	364	1.25	0.000618	0.478	exon (NM_001300976, exon 1 of 6)	997	338699	ENSG00000137494	ANKRD42	protein-coding
440	chr11	32750820	32751261	+	443	0.93	0.000619	0.478	intron (NM_001008391, intron 2 of 17)	43618	493860	ENSG00000186714	CCDC73	protein-coding
441	chr4	162305422	162305975	+	555	-0.83	0.000619	0.478	Intergenic	-141664	56884	ENSG00000168843	FSTL5	protein-coding
442	chr14	35333727	35334080	+	355	1.16	0.00062	0.478	Intergenic	41521	5687	ENSG00000100902	PSMA6	protein-coding
443	chr13	83541700	83542335	+	637	-0.85	0.000622	0.478	Intergenic	340376	114798	ENSG00000178235	SLITRK1	protein-coding
444	chr5	1311248	1311688	+	442	1.03	0.000624	0.478	Intergenic	-2091	100616235	ENSG00000263670	MIR4457	ncRNA
445	chr13	107699065	107699814	+	751	-1.01	0.000625	0.478	intron (NM_001080396, intron 1 of 2)	136019	100874375		FAM155A-IT1	ncRNA
446	chr2	64338915	64339579	+	666	0.79	0.000628	0.478	Intergenic	-1512	100616265	ENSG00000283222	MIR4433A	ncRNA
447	chr8	29118455	29119208	+	755	0.95	0.000629	0.478	intron (NM_015254, intron 30 of 39)	144239	23303	ENSG00000197892	KIF13B	protein-coding
448	chr2	60529387	60529952	+	567	0.9	0.00063	0.478	intron (NM_138559, intron 2 of 4)	23829	53335	ENSG00000119866	BCL11A	protein-coding
449	chr2	115626309	115627562	+	1255	-0.74	0.00063	0.478	intron (NM_001321912, intron 6 of 25)	283120	57628	ENSG00000175497	DPP10	protein-coding
450	chr7	36120837	36121435	+	600	0.95	0.000635	0.478	Intergenic	25826	101928618	ENSG00000261184	LOC101928618	ncRNA
451	chr10	24884298	24884941	+	645	0.94	0.000636	0.478	intron (NM_020200, intron 3 of 8)	67987	56952	ENSG00000099256	PRTFDC1	protein-coding
452	chr9	12675456	12675989	+	535	-1.13	0.000639	0.478	Intergenic	-17663	7306	ENSG00000107165	TYRP1	protein-coding
453	chr1	210302552	210302888	+	338	0.92	0.00064	0.478	Intergenic	-25532	55733	ENSG00000054392	HHAT	protein-coding
454	chr14	100805906	100806378	+	474	0.87	0.00064	0.478	Intergenic	-8349	100616495	ENSG00000266461	MIR2392	ncRNA
455	chr8	30443865	30444263	+	400	1.15	0.000641	0.478	intron (NM_001008710, intron 1 of 8)	-58663	100128750	ENSG00000254109	RBPMS-AS1	ncRNA
456	chr3	50534223	50534651	+	430	1.13	0.000647	0.478	Intergenic	-30193	9254	ENSG00000007402	CACNA2D2	protein-coding
457	chr4	139935961	139936944	+	985	-0.66	0.000647	0.478	intron (NM_018717, intron 1 of 4)	-191563	101927516		LOC101927516	ncRNA
458	chr11	115958870	115959168	+	300	1.16	0.000648	0.478	Intergenic	-198819	283143		LINC00900	ncRNA
459	chr18	40544040	40545223	+	1185	-0.83	0.000649	0.478	Intergenic	478345	101927900	ENSG00000261715	LINC01477	ncRNA
460	chr11	112120319	112120821	+	504	0.82	0.000652	0.478	Intergenic	33697	6392	ENSG00000204370	SDHD	protein-coding
461	chr3	71243767	71244058	+	293	1.44	0.000653	0.478	intron (NR_146142, intron 5 of 19)	1165	27086	ENSG00000114861	FOXP1	protein-coding
462	chr2	212285578	212286105	+	529	-0.84	0.000654	0.478	intron (NM_001042599, intron 1 of 26)	140519	100313771	ENSG00000221782	MIR548F2	ncRNA
463	chr5	120977949	120978379	+	432	-0.95	0.000655	0.478	Intergenic	-344386	102467226		LOC102467226	ncRNA
464	chr17	67245707	67246173	+	468	1.12	0.000656	0.478	promoter-TSS (NM_014877)	-744	9931	ENSG00000198265	HELZ	protein-coding
465	chr3	18424728	18425377	+	651	1.08	0.000656	0.478	5' UTR (NM_002971, exon 1 of 11)	287	6304	ENSG00000182568	SATB1	protein-coding
466	chr1	85632853	85633224	+	373	1.04	0.000657	0.478	Intergenic	52277	3491	ENSG00000142871	CCN1	protein-coding
467	chr1	148439647	148440099	+	454	1.01	0.000658	0.478	intron (NR_027468, intron 1 of 4)	20047	388685	ENSG00000274020	LINC01138	ncRNA
468	chr15	77094840	77095557	+	719	1.09	0.000661	0.478	Intergenic	-24089	10099	ENSG00000140391	TSPAN3	protein-coding
469	chr6	11499018	11499404	+	388	1.04	0.000662	0.478	Intergenic	-38538	100113407	ENSG00000205269	TMEM170B	protein-coding
470	chr4	81176467	81177191	+	726	-0.83	0.000663	0.478	intron (NR_125908, intron 3 of 4)	11889	101928942	ENSG00000251059	LOC101928942	ncRNA
471	chr1	230853189	230853454	+	267	1.14	0.000663	0.478	intron (NM_001136494, intron 4 of 5)	2686	84886	ENSG00000119280	C1orf198	protein-coding
472	chr17	82059421	82060075	+	656	1.03	0.000665	0.478	intron (NM_022156, intron 11 of 13)	6056	64118	ENSG00000169718	DUS1L	protein-coding
473	chr5	14310404	14310682	+	280	1.39	0.000665	0.478	intron (NM_007118, intron 8 of 56)	-153440	109623458		SNORD170	snoRNA
474	chr2	42568095	42569153	+	1060	0.85	0.000666	0.478	promoter-TSS (NM_001330442)	-8	57504	ENSG00000057935	MTA3	protein-coding
475	chr7	112111620	112112063	+	445	0.94	0.000668	0.478	intron (NM_001363540, intron 1 of 52)	94558	9732	ENSG00000128512	DOCK4	protein-coding
476	chr18	37369747	37370232	+	487	0.89	0.000668	0.478	intron (NM_001353724, intron 2 of 12)	95529	105372068	ENSG00000267202	LOC105372068	ncRNA
477	chr1	81346140	81346527	+	389	-0.92	0.000669	0.478	intron (NM_001366003, intron 2 of 27)	39938	23266	ENSG00000117114	ADGRL2	protein-coding
478	chr2	4106318	4106748	+	432	0.86	0.000669	0.478	Intergenic	132372	105373394		LOC105373394	ncRNA
479	chr6	66081783	66082173	+	392	-1.13	0.00067	0.478	Intergenic	294099	442229		SLC25A51P1	pseudo
480	chr11	112100778	112101665	+	889	0.74	0.00067	0.478	Intergenic	14348	6392	ENSG00000204370	SDHD	protein-coding
481	chr9	24916032	24916458	+	428	-1.17	0.000675	0.478	Intergenic	-370348	100129669	ENSG00000205442	IZUMO3	protein-coding
482	chr10	3825625	3826253	+	630	1.02	0.000676	0.478	Intergenic	-8011	105376365	ENSG00000230573	LINC02639	ncRNA
483	chr12	112751255	112751553	+	300	-1.14	0.000677	0.478	intron (NM_001347952, intron 1 of 21)	-40134	22895	ENSG00000089169	RPH3A	protein-coding
484	chr4	61202131	61202448	+	319	1.09	0.000677	0.478	5' UTR (NM_001371342, exon 1 of 21)	117
485	chr11	63333764	63334248	+	486	0.96	0.000678	0.478	Intergenic	-35779	114571	ENSG00000149742	SLC22A9	protein-coding
486	chr11	126303849	126305063	+	1216	0.91	0.000678	0.478	intron (NM_001350236, intron 1 of 5)	396	28960	ENSG00000110063	DCPS	protein-coding
487	chr10	56353303	56354092	+	791	-0.82	0.000679	0.478	Intergenic	7562	11130	ENSG00000122952	ZWINT	protein-coding
488	chr5	6624093	6624757	+	666	0.88	0.000681	0.478	intron (NM_017755, intron 4 of 18)	8619	54888	ENSG00000037474	NSUN2	protein-coding
489	chr18	54546811	54547192	+	383	1.09	0.000681	0.478	Intergenic	-40758	284254	ENSG00000178690	DYNAP	protein-coding
490	chr4	109119531	109119934	+	405	-1	0.000683	0.478	intron (NM_198721, intron 3 of 36)	182926	84570	ENSG00000188517	COL25A1	protein-coding
491	chr3	134698128	134698921	+	795	0.71	0.000683	0.478	Intergenic	-47502	339855	ENSG00000174611	KY	protein-coding
492	chr5	26399803	26400099	+	298	1.03	0.000686	0.478	Intergenic	638635	1007	ENSG00000113100	CDH9	protein-coding
493	chr3	61163237	61163469	+	234	1.2	0.000687	0.478	intron (NR_148922, intron 2 of 3)	88099	2272	ENSG00000189283	FHIT	protein-coding
494	chr8	107301139	107301745	+	608	-0.72	0.000687	0.478	intron (NM_001199859, intron 5 of 8)	35073	284	ENSG00000154188	ANGPT1	protein-coding
495	chr8	112181486	112182031	+	547	-0.86	0.000688	0.478	Intergenic	-461735	100302225	ENSG00000238399	MIR2053	ncRNA
496	chr18	30995331	30995760	+	431	-0.95	0.000688	0.478	intron (NM_024423, intron 15 of 16)	47197	1825	ENSG00000134762	DSC3	protein-coding
497	chr15	83326181	83326394	+	215	1.2	0.000689	0.478	Intergenic	-41623	646	ENSG00000169594	BNC1	protein-coding
498	chr8	80265702	80266216	+	516	0.88	0.000691	0.479	Intergenic	24570	100847056	ENSG00000265588	MIR5708	ncRNA
499	chr14	26817885	26818405	+	522	-0.95	0.000695	0.479	intron (NR_110557, intron 4 of 4)	3975	101927062	ENSG00000257845	LINC02294	ncRNA
500	chr3	118815324	118815940	+	618	0.84	0.000695	0.479	Intergenic	-4799	105374060		LOC105374060	ncRNA
501	chr2	227595375	227595848	+	475	0.92	0.000696	0.479	Intergenic	23044	729968		LOC729968	ncRNA
502	chr4	160506789	160507279	+	492	-0.99	0.000698	0.479	Intergenic	-729250	109729132	ENSG00000250488	LINC02233	ncRNA
503	chr1	160070528	160070952	+	426	1.26	0.000699	0.479	promoter-TSS (NM_002241)	-580	3766	ENSG00000177807	KCNJ10	protein-coding
504	chr8	119348263	119348893	+	632	-0.98	0.000707	0.482	Intergenic	23407	102466162	ENSG00000276479	MIR548AZ	ncRNA
505	chr4	61591281	61591773	+	494	-1	0.000707	0.482	intron (NM_001371343, intron 5 of 23)	389355
506	chr1	114240073	114240321	+	250	1.22	0.000709	0.482	Intergenic	-86328	148281	ENSG00000134207	SYT6	protein-coding
507	chr6	40368113	40368724	+	613	-0.87	0.000711	0.482	Intergenic	-9919	732253		TDRG1	ncRNA
508	chr2	6481578	6482009	+	433	0.97	0.000712	0.482	Intergenic	-106371	101929390	ENSG00000227007	LINC01247	ncRNA
509	chr9	26063841	26064411	+	572	-0.88	0.000712	0.482	Intergenic	-2549	100506422		LOC100506422	protein-coding
510	chr16	85661704	85662145	+	443	1.11	0.000713	0.482	intron (NM_001278184, intron 8 of 14)	27030	51659	ENSG00000131153	GINS2	protein-coding
511	chr2	68448265	68448842	+	579	0.87	0.00072	0.485	Intergenic	18741	554251	ENSG00000204923	FBXO48	protein-coding
512	chr8	124074127	124074688	+	563	0.87	0.00072	0.485	intron (NM_001039112, intron 31 of 40)	-33625	439941	ENSG00000181171	FER1L6-AS1	ncRNA
513	chr22	50438699	50439268	+	571	1.04	0.000722	0.485	intron (NM_001242899, intron 18 of 22)	31541	113218480		MIR12114	ncRNA
514	chr7	40405780	40406318	+	540	0.97	0.000725	0.486	intron (NM_024728, intron 9 of 14)	271073	79783	ENSG00000175600	SUGCT	protein-coding
515	chr14	105240966	105241864	+	900	1.03	0.000726	0.486	intron (NM_001242788, intron 4 of 16)	6470	2972	ENSG00000185024	BRF1	protein-coding
516	chr4	1246211	1246486	+	277	1.37	0.000729	0.487	intron (NM_001012614, intron 1 of 9)	2782	1487	ENSG00000159692	CTBP1	protein-coding
517	chr5	172930737	172931076	+	341	1.14	0.00073	0.487	intron (NM_001031711, intron 7 of 9)	15823	113218510		MIR10523	ncRNA
518	chr14	47117858	47118831	+	975	-0.85	0.000734	0.488	intron (NM_001113498, intron 5 of 16)	224902	161357	ENSG00000139915	MDGA2	protein-coding
519	chr20	4392951	4393343	+	394	-1.07	0.000735	0.488	Intergenic	-143860	146	ENSG00000171873	ADRA1D	protein-coding
520	chr16	64030308	64030761	+	455	-1.09	0.000737	0.488	Intergenic	1091529	1009	ENSG00000140937	CDH11	protein-coding
521	chr10	16144759	16145163	+	406	-0.88	0.000738	0.488	Intergenic	-284428	80013	ENSG00000148481	MINDY3	protein-coding
522	chr1	90926683	90927043	+	362	1.05	0.00074	0.488	intron (NM_032186, intron 2 of 3)	75104	105378854		LINC01763	ncRNA
523	chr16	59227955	59228195	+	242	-1.24	0.00074	0.488	Intergenic	-493759	2806	ENSG00000125166	GOT2	protein-coding
524	chr3	75564753	75565213	+	462	1.31	0.000742	0.489	Intergenic	-65780	100302212	ENSG00000283894	MIR1324	ncRNA
525	chr4	132655927	132656179	+	254	-1.38	0.000744	0.489	intron (NR_126401, intron 2 of 3)	64964	104355285	ENSG00000251398	LINC01256	ncRNA
526	chr5	101308488	101309001	+	515	-0.82	0.000751	0.491	Intergenic	-405462	7903	ENSG00000113532	ST8SIA4	protein-coding
527	chr3	14899850	14900485	+	637	0.84	0.000752	0.491	intron (NM_152536, intron 7 of 19)	47338	100505641	ENSG00000225733	FGD5-AS1	ncRNA
528	chr3	104625459	104625763	+	306	-1.22	0.000752	0.491	Intergenic	-741102	214	ENSG00000170017	ALCAM	protein-coding
529	chr1	180260298	180260724	+	428	1.09	0.000753	0.491	intron (NM_033343, intron 2 of 5)	14170	100527964	ENSG00000230124	LHX4-AS1	ncRNA
530	chr3	58116042	58116487	+	447	1.14	0.000756	0.491	intron (NM_001164318, intron 18 of 45)	54371	105377105	ENSG00000244161	FLNB-AS1	ncRNA
531	chr4	109906014	109906430	+	418	-1.02	0.000758	0.491	Intergenic	-6661	1950	ENSG00000138798	EGF	protein-coding
532	chr2	61007656	61008128	+	474	1.06	0.000759	0.491	intron (NM_144709, intron 3 of 17)	9320	150962	ENSG00000162927	PUS10	protein-coding
533	chr1	113979999	113980273	+	276	1.11	0.000761	0.491	intron (NM_001286352, intron 2 of 3)	662	56944	ENSG00000116774	OLFML3	protein-coding
534	chr11	10023616	10024373	+	759	-0.78	0.000763	0.491	intron (NM_030962, intron 6 of 39)	184852	101928008	ENSG00000255476	LOC101928008	ncRNA
535	chr11	33736097	33736808	+	713	1.08	0.000763	0.491	promoter-TSS (NM_203330)	27	966	ENSG00000085063	CD59	protein-coding
536	chr12	16202525	16202927	+	404	-0.99	0.000767	0.491	intron (NM_001170798, intron 7 of 8)	74959	729025	ENSG00000188991	SLC15A5	protein-coding
537	chr11	125245599	125246579	+	982	0.72	0.000769	0.491	intron (NM_022062, intron 2 of 12)	81338	63876	ENSG00000165495	PKNOX2	protein-coding
538	chr5	164395880	164396484	+	606	-0.87	0.000769	0.491	Intergenic	71220	101927835	ENSG00000253236	LINC02143	ncRNA
539	chr20	29791031	29791436	+	407	-0.88	0.00077	0.491	Intergenic	-89151	100616194	ENSG00000266017	MIR4477B	ncRNA
540	chr5	176654145	176654494	+	351	1.11	0.00077	0.491	intron (NM_130465, intron 4 of 8)	6835	26262	ENSG00000048140	TSPAN17	protein-coding
541	chr10	81720123	81720660	+	539	-0.99	0.000774	0.491	Intergenic	-154803	10718	ENSG00000185737	NRG3	protein-coding
542	chr6	84707624	84708327	+	705	-0.74	0.000776	0.491	intron (NR_125877, intron 2 of 2)	18517	102724201	ENSG00000228290	TBX18-AS1	ncRNA
543	chr20	54762187	54762585	+	400	-0.95	0.000776	0.491	Intergenic	286793	55816	ENSG00000101134	DOK5	protein-coding
544	chr11	72723792	72724194	+	404	0.97	0.000778	0.491	intron (NM_001040118, intron 3 of 34)	-1635	116985	ENSG00000186635	ARAP1	protein-coding
545	chr2	155450506	155450919	+	415	-1.24	0.000779	0.491	Intergenic	752017	3760	ENSG00000162989	KCNJ3	protein-coding
546	chr15	36253906	36254439	+	535	-0.92	0.00078	0.491	Intergenic	-325454	84529	ENSG00000186073	C15orf41	protein-coding
547	chr8	32757703	32758185	+	484	-1.07	0.000782	0.491	intron (NM_001160001, intron 7 of 9)	36109	3084	ENSG00000157168	NRG1	protein-coding
548	chr12	44233817	44234050	+	235	-1.34	0.000783	0.491	intron (NM_001286213, intron 4 of 6)	397852	84216	ENSG00000139173	TMEM117	protein-coding
549	chr9	31237395	31237720	+	327	-1.13	0.000783	0.491	Intergenic	143933	101929620	ENSG00000260720	LINC01243	ncRNA
550	chr4	159941184	159941678	+	496	-0.91	0.000787	0.491	Intergenic	-163647	109729132	ENSG00000250488	LINC02233	ncRNA
551	chr7	44905063	44905546	+	485	0.89	0.000789	0.491	Intergenic	-19774	5814	ENSG00000146676	PURB	protein-coding
552	chr5	37630771	37631101	+	332	1.25	0.000793	0.491	intron (NM_001345998, intron 10 of 17)	203886	2668	ENSG00000168621	GDNF	protein-coding
553	chr14	40803117	40803704	+	589	-0.87	0.000793	0.491	Intergenic	-151301	644919		LINC02315	ncRNA
554	chr4	162543431	162543946	+	517	-1.03	0.000793	0.491	Intergenic	-379654	56884	ENSG00000168843	FSTL5	protein-coding
555	chr10	82529362	82529779	+	419	-1.05	0.000795	0.491	intron (NR_163253, intron 3 of 10)	-296650	101929590	ENSG00000225738	NRG3-AS1	ncRNA
556	chr8	81063990	81064463	+	475	1.09	0.000797	0.491	intron (NM_018440, intron 2 of 8)	47842	55824	ENSG00000076641	PAG1	protein-coding
557	chr2	234913601	234914059	+	460	-0.98	0.000797	0.491	Intergenic	-38187	23677	ENSG00000130147	SH3BP4	protein-coding
558	chr5	14122627	14123077	+	452	1.13	0.000798	0.491	Intergenic	-20490	7204	ENSG00000038382	TRIO	protein-coding
559	chr10	65308589	65308884	+	297	-1.34	0.000798	0.491	Intergenic	-262689	101928913		LINC01515	ncRNA
560	chr2	2270895	2271401	+	508	0.97	0.0008	0.491	intron (NM_015025, intron 2 of 24)	-48084	730811	ENSG00000225619	MYT1L-AS1	ncRNA
561	chr8	10812726	10813168	+	444	0.94	0.0008	0.491	intron (NM_001284356, intron 5 of 5)	12496	100302166	ENSG00000283210	MIR1322	ncRNA
562	chr7	44921604	44922230	+	628	1	0.000801	0.491	Intergenic	-36387	5814	ENSG00000146676	PURB	protein-coding
563	chr4	185585743	185585978	+	237	-1.3	0.000802	0.491	3' UTR (NM_001145673, exon 23 of 23)	-50302	27295	ENSG00000154553	PDLIM3	protein-coding
564	chr11	104902381	104902780	+	401	-0.98	0.000805	0.492	intron (NR_034078, intron 4 of 4)	-3910	100506742	ENSG00000204403	CASP12	protein-coding
565	chr9	29042011	29042633	+	624	-0.97	0.00081	0.493	intron (NM_001354574, intron 1 of 5)	-153367	100126316	ENSG00000215939	MIR873	ncRNA
566	chr7	111174835	111175230	+	397	-1.04	0.000813	0.493	intron (NM_032549, intron 3 of 5)	83905	54674	ENSG00000173114	LRRN3	protein-coding
567	chr21	9992782	9993019	+	239	-1.19	0.000813	0.493	Intergenic	-171839	441058		LINC01667	ncRNA
568	chr8	134126454	134127282	+	830	0.84	0.000814	0.493	Intergenic	240372	101927822	ENSG00000253593	LOC101927822	ncRNA
569	chr1	171292900	171293559	+	661	0.71	0.000814	0.493	Intergenic	-20954	2329	ENSG00000076258	FMO4	protein-coding
570	chr8	75078867	75079470	+	605	0.94	0.000816	0.493	Intergenic	79013	83690	ENSG00000121005	CRISPLD1	protein-coding
571	chr2	185111353	185111586	+	235	-0.96	0.000816	0.493	Intergenic	55603	105373782		LOC105373782	ncRNA
572	chr9	111833531	111833827	+	298	1.3	0.000817	0.493	Intergenic	-38742	158401	ENSG00000165181	SHOC1	protein-coding
573	chr7	49749834	49750225	+	393	0.99	0.00082	0.493	Intergenic	-23609	375567	ENSG00000188730	VWC2	protein-coding
574	chr9	11718124	11718520	+	398	-1.24	0.000825	0.495	Intergenic	-975063	7306	ENSG00000107165	TYRP1	protein-coding
575	chr10	492941	493591	+	652	0.99	0.000826	0.495	intron (NM_014974, intron 1 of 36)	-135298	101930421	ENSG00000225140	LOC101930421	ncRNA
576	chr5	151051552	151051888	+	338	1.03	0.000827	0.495	intron (NM_001258454, intron 7 of 17)	13411	10318	ENSG00000145901	TNIP1	protein-coding
577	chr14	45327641	45327997	+	358	-0.87	0.000829	0.495	Intergenic	-74617	55320	ENSG00000129534	MIS18BP1	protein-coding
578	chr11	113238224	113238904	+	682	0.73	0.000831	0.495	intron (NM_001076682, intron 14 of 18)	35337	100288346	ENSG00000227487	NCAM1-AS1	ncRNA
579	chr4	165124509	165124840	+	333	0.97	0.000832	0.495	Intergenic	-11814	201931	ENSG00000170088	TMEM192	protein-coding
580	chr19	896336	896805	+	471	1.12	0.000834	0.496	TTS (NM_138774)	3086	103625684	ENSG00000207357	RNU6-2	snRNA
581	chr7	8521977	8522331	+	356	1.05	0.000836	0.496	intron (NM_152745, intron 2 of 2)	88545	30010	ENSG00000122584	NXPH1	protein-coding
582	chr11	47214510	47214877	+	369	1.13	0.000837	0.496	promoter-TSS (NM_000107)	-249	1643	ENSG00000134574	DDB2	protein-coding
583	chr5	75567953	75568334	+	383	-0.94	0.000844	0.498	intron (NM_016218, intron 3 of 14)	-43333	728780	ENSG00000189045	ANKDD1B	protein-coding
584	chr9	12178100	12178842	+	744	-0.97	0.000844	0.498	Intergenic	-514914	7306	ENSG00000107165	TYRP1	protein-coding
585	chr20	41361631	41362048	+	419	1.09	0.000846	0.498	exon (NM_052846, exon 4 of 4)	4979	90187	ENSG00000183798	EMILIN3	protein-coding
586	chr12	87009710	87010378	+	670	-0.8	0.000849	0.498	Intergenic	-171044	25834	ENSG00000182050	MGAT4C	protein-coding
587	chr1	112682419	112682817	+	400	0.87	0.000853	0.498	intron (NM_001321324, intron 2 of 20)	7880	4343	ENSG00000155363	MOV10	protein-coding
588	chr14	51403693	51404171	+	480	-0.96	0.000853	0.498	Intergenic	-6797	105370496	ENSG00000258808	LINC02310	ncRNA
589	chr12	23260321	23260773	+	454	-0.92	0.000853	0.498	Intergenic	84911	101928441	ENSG00000256321	LOC101928441	ncRNA
590	chr8	114518182	114518511	+	331	1.19	0.000855	0.498	Intergenic	-1081407	114788	ENSG00000164796	CSMD3	protein-coding
591	chrX	91046254	91046676	+	424	-1.32	0.000856	0.498	Intergenic	-388374	140886	ENSG00000174740	PABPC5	protein-coding
592	chr2	168382611	168383990	+	1381	-0.68	0.000858	0.498	Intergenic	-72972	253782	ENSG00000172292	CERS6	protein-coding
593	chr6	96135062	96135795	+	735	-0.85	0.000858	0.498	intron (NM_006581, intron 2 of 2)	119454	10690	ENSG00000172461	FUT9	protein-coding
594	chr12	90722090	90722570	+	482	-1	0.000858	0.498	Intergenic	-195693	439916	ENSG00000196243	LINC00615	ncRNA
595	chr8	140527074	140527693	+	621	0.89	0.000861	0.498	3' UTR (NM_012154, exon 19 of 19)	15387	54108	ENSG00000104472	CHRAC1	protein-coding
596	chr5	129609087	129609359	+	274	-1.15	0.000862	0.498	intron (NM_133638, intron 8 of 22)	-138871	100127206	ENSG00000186367	MINAR2	protein-coding
597	chr2	144434299	144434733	+	436	1.2	0.000863	0.498	intron (NM_001171653, intron 2 of 8)	-85098	100303491	ENSG00000238057	ZEB2-AS1	ncRNA
598	chr12	56877392	56877907	+	517	1.03	0.000866	0.498	Intergenic	56759	121214	ENSG00000170426	SDR9C7	protein-coding
599	chr6	135739578	135740288	+	712	-0.88	0.000867	0.498	Intergenic	-111768	27115	ENSG00000171408	PDE7B	protein-coding
600	chr14	51534641	51534972	+	333	1.19	0.00087	0.498	intron (NM_001042481, intron 1 of 14)	45678	122786	ENSG00000139926	FRMD6	protein-coding
601	chr7	4934217	4934865	+	650	1.03	0.00087	0.498	intron (NR_072989, intron 1 of 8)	24646	221938	ENSG00000136297	MMD2	protein-coding
602	chr3	180516114	180516761	+	649	0.77	0.000876	0.498	Intergenic	-85726	151613	ENSG00000163728	TTC14	protein-coding
603	chr4	33031750	33032589	+	841	-0.76	0.000877	0.498	Intergenic	681131	101927363	ENSG00000251329	LINC02353	ncRNA
604	chr6	115475466	115475785	+	321	-1.16	0.000879	0.498	Intergenic	168210	105377962		LINC02534	ncRNA
605	chr7	108882564	108883156	+	594	-0.83	0.000881	0.498	Intergenic	1727	154907		C7orf66	protein-coding
606	chr2	2804766	2805189	+	425	0.97	0.000882	0.498	Intergenic	321049	101927554	ENSG00000234423	LINC01250	ncRNA
607	chr1	110746474	110746740	+	268	-1.22	0.000884	0.498	Intergenic	-71667	3738	ENSG00000177272	KCNA3	protein-coding
608	chr10	6060090	6060413	+	325	1.1	0.000884	0.498	intron (NM_000417, intron 1 of 7)	2116	3559	ENSG00000134460	IL2RA	protein-coding
609	chr12	57140036	57140870	+	836	0.88	0.000885	0.498	intron (NM_002332, intron 2 of 88)	7166	105751187	ENSG00000259125	LRP1-AS	ncRNA
610	chr1	176318671	176318994	+	325	-1.11	0.000891	0.498	Intergenic	-111546	64326	ENSG00000143207	COP1	protein-coding
611	chr14	44221592	44222158	+	568	-0.92	0.000896	0.498	Intergenic	285408	84075	ENSG00000189139	FSCB	protein-coding
612	chr18	11943791	11944138	+	349	1	0.000899	0.498	Intergenic	-35647	65258	ENSG00000154889	MPPE1	protein-coding
613	chr18	73268966	73269275	+	311	-1.19	0.0009	0.498	Intergenic	-4622	400655	ENSG00000263711	LOC400655	ncRNA
614	chr9	21291133	21291463	+	332	1.09	0.000901	0.498	Intergenic	-12735	3453		IFNA22P	pseudo
615	chr6	2380159	2380906	+	749	0.75	0.000901	0.498	intron (NR_046229, intron 4 of 6)	134779	100508120		GMDS-DT	ncRNA
616	chrX	37546201	37546586	+	387	-1.51	0.000902	0.498	Intergenic	-25268	347404	ENSG00000147036	LANCL3	protein-coding
617	chr5	15451320	15452181	+	863	0.79	0.000902	0.498	Intergenic	-48430	23194	ENSG00000183580	FBXL7	protein-coding
618	chr3	35575382	35575756	+	376	-0.92	0.000903	0.498	Intergenic	-63956	10777	ENSG00000172995	ARPP21	protein-coding
619	chr4	115848322	115849069	+	749	-0.9	0.000904	0.498	Intergenic	-451030	100302290	ENSG00000284253	MIR1973	ncRNA
620	chr5	97297310	97298102	+	794	0.65	0.000905	0.498	Intergenic	-114459	55781	ENSG00000058729	RIOK2	protein-coding
621	chr20	46464806	46465269	+	465	1.09	0.000905	0.498	non-coding (NR_026640, exon 1 of 1)	255	7686	ENSG00000225849	MKRN7P	pseudo
622	chr14	57470543	57470990	+	449	-0.93	0.000906	0.498	3' UTR (NM_001283057, exon 6 of 6)	23091	55195	ENSG00000100557	CCDC198	protein-coding
623	chr5	127576958	127577567	+	611	-0.83	0.000908	0.498	Intergenic	59622	133619	ENSG00000164244	PRRC1	protein-coding
624	chr7	113214793	113215189	+	398	-0.99	0.000908	0.498	Intergenic	-96409	401397	ENSG00000214194	SMIM30	protein-coding
625	chr17	48932825	48933195	+	372	0.99	0.000909	0.498	intron (NR_133679, intron 6 of 7)	11832	11267	ENSG00000159210	SNF8	protein-coding
626	chr6	38521776	38522837	+	1063	0.76	0.000909	0.498	intron (NM_001172418, intron 5 of 10)	40710	101929425	ENSG00000226533	BTBD9-AS1	ncRNA
627	chr3	103644100	103644649	+	551	-0.92	0.000909	0.498	Intergenic	-120258	100616336	ENSG00000265328	MIR548AB	ncRNA
628	chr3	173327121	173327662	+	543	-0.91	0.000912	0.498	Intergenic	-68561	22871	ENSG00000169760	NLGN1	protein-coding
629	chr2	133903840	133904290	+	452	-1.03	0.000912	0.498	Intergenic	-215870
630	chr6	156601529	156601968	+	441	1.02	0.000913	0.498	Intergenic	-176107	57492	ENSG00000049618	ARID1B	protein-coding
631	chr4	4658628	4659153	+	527	0.95	0.000913	0.498	intron (NR_037888, intron 4 of 5)	-5436	109623454		SNORD162	snoRNA
632	chr11	92816243	92816550	+	309	1.1	0.000914	0.498	intron (NM_001008781, intron 12 of 24)	99232	105369431		LINC02746	ncRNA
633	chr11	108988323	108988652	+	331	-1.05	0.000915	0.498	Intergenic	323418	1662	ENSG00000178105	DDX10	protein-coding
634	chr5	175683393	175684202	+	811	0.88	0.000915	0.498	exon (NM_001367711, exon 2 of 3)	25726	3274	ENSG00000113749	HRH2	protein-coding
635	chr12	75887415	75887925	+	512	1	0.000917	0.498	Intergenic	144106	22822	ENSG00000139289	PHLDA1	protein-coding
636	chr14	100981676	100982548	+	874	-0.74	0.000923	0.498	promoter-TSS (NR_003215)	137	767599	ENSG00000272344	SNORD114-21	snoRNA
637	chr12	66438639	66439091	+	454	1.39	0.000924	0.498	intron (NM_001366722, intron 13 of 24)	136320	92797	ENSG00000127311	HELB	protein-coding
638	chr7	35730416	35730788	+	374	1.11	0.000925	0.498	Intergenic	14165	100506725	ENSG00000227544	LOC100506725	ncRNA
639	chr6	14867576	14868015	+	441	1.12	0.000925	0.498	Intergenic	-378274	3720	ENSG00000008083	JARID2	protein-coding
640	chr7	51237906	51238574	+	670	0.9	0.000926	0.498	intron (NM_015198, intron 1 of 12)	78569	23242	ENSG00000106078	COBL	protein-coding
641	chr8	6930628	6930933	+	307	1.06	0.000926	0.498	Intergenic	-4704	1671	ENSG00000164822	DEFA6	protein-coding
642	chr4	119973508	119974171	+	665	-0.71	0.000932	0.498	Intergenic	34299	100996694	ENSG00000250392	LINC02502	ncRNA
643	chr11	95341735	95342354	+	621	0.91	0.000935	0.498	Intergenic	-109569	143686	ENSG00000149212	SESN3	protein-coding
644	chr6	41929299	41929868	+	571	0.95	0.000938	0.498	intron (NM_004053, intron 2 of 6)	8084	705	ENSG00000112578	BYSL	protein-coding
645	chr17	50840227	50840679	+	454	0.97	0.000941	0.498	exon (NM_001330341, exon 2 of 2)	4867	124857	ENSG00000173714	WFIKKN2	protein-coding
646	chr2	203503451	203504027	+	578	0.78	0.000941	0.498	intron (NM_001329728, intron 1 of 15)	31562	65059	ENSG00000173166	RAPH1	protein-coding
647	chr2	136973647	136974116	+	471	-0.95	0.000942	0.498	intron (NM_001316349, intron 2 of 27)	208336	80731	ENSG00000144229	THSD7B	protein-coding
648	chr10	67170133	67170608	+	477	-0.93	0.000943	0.498	intron (NM_001127384, intron 7 of 17)	158104	347731	ENSG00000198739	LRRTM3	protein-coding
649	chr17	57966015	57966548	+	535	1.06	0.000944	0.498	Intergenic	-10869	404093	ENSG00000180891	CUEDC1	protein-coding
650	chr2	208210238	208210690	+	454	-0.95	0.000944	0.498	Intergenic	-20434	389073	ENSG00000188674	C2orf80	protein-coding
651	chr11	61551645	61552087	+	444	0.97	0.000945	0.498	intron (NM_001370211, intron 2 of 7)	-8990	9066	ENSG00000011347	SYT7	protein-coding
652	chr13	54040286	54040946	+	662	-0.97	0.000945	0.498	Intergenic	92255	100507428	ENSG00000234787	LINC00458	ncRNA
653	chr1	115810703	115810991	+	290	1.03	0.000946	0.498	Intergenic	29856	4808	ENSG00000177551	NHLH2	protein-coding
654	chr11	38043355	38043831	+	478	-0.97	0.000949	0.498	Intergenic	104992	105376633	ENSG00000254516	LINC02760	ncRNA
655	chr2	8993410	8993793	+	385	1.22	0.00095	0.498	intron (NR_135603, intron 1 of 13)	10083	129642	ENSG00000143797	MBOAT2	protein-coding
656	chr7	111126337	111126902	+	567	-0.86	0.000951	0.498	intron (NM_032549, intron 3 of 5)	35492	54674	ENSG00000173114	LRRN3	protein-coding
657	chr12	99848854	99849364	+	512	-0.81	0.000952	0.498	intron (NM_152788, intron 1 of 25)	135545	56899	ENSG00000185046	ANKS1B	protein-coding
658	chr7	62973953	62974643	+	692	-0.67	0.000954	0.498	Intergenic	329758	643955	ENSG00000185037	ZNF733P	pseudo
659	chr3	83793205	83794015	+	812	-0.78	0.000954	0.498	Intergenic	1075965	440970	ENSG00000242641	LINC00971	ncRNA
660	chr2	221797726	221798078	+	354	-1.03	0.000954	0.498	Intergenic	-223700	2043	ENSG00000116106	EPHA4	protein-coding
661	chr4	133255206	133255809	+	605	-0.92	0.000955	0.498	Intergenic	106213	57575	ENSG00000138650	PCDH10	protein-coding
662	chr12	57284068	57284720	+	654	0.82	0.000956	0.498	intron (NM_001351215, intron 10 of 22)	-33207	246329	ENSG00000185482	STAC3	protein-coding
663	chr9	29771724	29772141	+	419	-1	0.000962	0.501	Intergenic	-558331	158038	ENSG00000174482	LINGO2	protein-coding
664	chr9	115777791	115778251	+	462	-0.88	0.000964	0.501	Intergenic	-33782	101928775	ENSG00000228714	LOC101928775	ncRNA
665	chr8	18358956	18359289	+	335	1	0.000965	0.501	Intergenic	-32160	10	ENSG00000156006	NAT2	protein-coding
666	chr12	129949835	129950346	+	513	-0.82	0.00097	0.501	Intergenic	-46065	121256	ENSG00000151952	TMEM132D	protein-coding
667	chr6	102513562	102514082	+	522	-1.05	0.00097	0.501	Intergenic	1114837	2898	ENSG00000164418	GRIK2	protein-coding
668	chr7	1498980	1499360	+	382	1.05	0.000975	0.501	intron (NM_001080453, intron 7 of 47)	5219	26173	ENSG00000164880	INTS1	protein-coding
669	chr6	8843695	8844010	+	317	0.97	0.000976	0.501	Intergenic	191643	728655		HULC	ncRNA
670	chr2	85147846	85148329	+	485	0.93	0.000976	0.501	intron (NM_031283, intron 3 of 11)	14695	83439	ENSG00000152284	TCF7L1	protein-coding
671	chr21	40328637	40329080	+	445	-0.89	0.000978	0.501	intron (NR_073202, intron 8 of 32)	-54225	100506492	ENSG00000235123	DSCAM-AS1	ncRNA
672	chr14	24735003	24735498	+	497	0.85	0.000978	0.501	Intergenic	-101060	3002	ENSG00000100453	GZMB	protein-coding
673	chr19	57571500	57572075	+	577	0.9	0.000979	0.501	3' UTR (NM_017879, exon 4 of 4)	7124	55659	ENSG00000083817	ZNF416	protein-coding
674	chr4	122330459	122331510	+	1053	-0.71	0.000981	0.501	intron (NM_015312, intron 64 of 83)	-48027	132612	ENSG00000164113	ADAD1	protein-coding
675	chr5	84218662	84219233	+	573	0.88	0.000987	0.501	intron (NM_001278642, intron 2 of 9)	165920	10085	ENSG00000164176	EDIL3	protein-coding
676	chr11	18209061	18209555	+	496	0.84	0.000987	0.501	promoter-TSS (NR_026563)	23	494141	ENSG00000189332	SLC25A51P4	pseudo
677	chr14	25356791	25357297	+	508	-1.04	0.000989	0.501	Intergenic	-306747	29091	ENSG00000168952	STXBP6	protein-coding
678	chr2	3901894	3902139	+	247	1	0.00099	0.501	Intergenic	72016	100505964	ENSG00000237401	LINC01304	ncRNA
679	chr2	129796144	129796674	+	532	0.69	0.000991	0.501	Intergenic	81082	105373615		LINC02572	ncRNA
680	chr16	82295336	82295672	+	338	1.19	0.000991	0.501	Intergenic	-125280	10200	ENSG00000135698	MPHOSPH6	protein-coding
681	chr3	166205494	166206043	+	551	-0.93	0.000992	0.501	Intergenic	-368345	590	ENSG00000114200	BCHE	protein-coding
682	chr7	115749258	115749581	+	325	-1.14	0.000997	0.501	Intergenic	-167978	109623459	ENSG00000202377	SNORA25B	snoRNA
683	chr5	8537674	8538138	+	466	-0.99	0.000999	0.501	Intergenic	76981	100616142	ENSG00000284000	MIR4458	ncRNA
684	chr2	15677733	15678657	+	926	0.8	0.000999	0.501	Intergenic	-12587	101926966	ENSG00000231031	LINC01804	ncRNA
685	chr15	45931220	45931644	+	426	-0.96	0.000999	0.501	TTS (NR_135680)	226237	105370802	ENSG00000259200	LOC105370802	ncRNA
686	chr8	113263473	113264216	+	745	-0.93	0.001	0.501	intron (NM_001363185, intron 3 of 66)	113308	114788	ENSG00000164796	CSMD3	protein-coding
687	chr1	201637256	201637579	+	325	1.12	0.001	0.501	Intergenic	-10905	89796	ENSG00000134369	NAV1	protein-coding
688	chr14	86683666	86684057	+	393	-1.03	0.001	0.501	Intergenic	-221917	283585	ENSG00000258804	LINC01148	ncRNA
689	chr14	103684416	103684826	+	412	1.16	0.001	0.501	intron (NM_182923, intron 13 of 14)	30830	7517	ENSG00000126215	XRCC3	protein-coding
690	chr10	55696574	55697425	+	853	-0.66	0.001	0.501	Intergenic	-69057	65217	ENSG00000150275	PCDH15	protein-coding
691	chr2	71331664	71332991	+	1329	0.7	0.001	0.501	intron (NM_001252613, intron 1 of 27)	545	27332	ENSG00000075292	ZNF638	protein-coding
692	chr1	15604104	15604504	+	402	1.09	0.001	0.501	Intergenic	-13154	84301	ENSG00000197312	DDI2	protein-coding
693	chr19	48897322	48897746	+	426	1.23	0.00101	0.501	intron (NM_003323, intron 2 of 12)	1210	7288	ENSG00000104804	TULP2	protein-coding
694	chr19	40533594	40534002	+	410	1.24	0.00101	0.501	intron (NM_025213, intron 2 of 9)	3307	57731	ENSG00000160460	SPTBN4	protein-coding
695	chr19	30597810	30598164	+	356	-0.85	0.00101	0.501	intron (NM_001352260, intron 4 of 5)	225603	9745	ENSG00000198597	ZNF536	protein-coding
696	chr10	80895065	80895776	+	713	0.71	0.00102	0.501	Intergenic	245623	105378386		LINC02655	ncRNA
697	chr6	66907865	66908182	+	319	-1.03	0.00102	0.501	Intergenic	1120144	442229		SLC25A51P1	pseudo
698	chr17	14385183	14385591	+	410	1.15	0.00102	0.501	Intergenic	81647	84815	ENSG00000266709	MGC12916	ncRNA
699	chr4	152037479	152038016	+	539	0.87	0.00102	0.501	Intergenic	-63006	100996286	ENSG00000245954	LINC02273	ncRNA
700	chr21	13891682	13892474	+	794	0.92	0.00102	0.501	Intergenic	41801	110091776		LOC110091776	pseudo
701	chr2	161436128	161436716	+	590	-0.83	0.00102	0.501	Intergenic	20125	10716	ENSG00000136535	TBR1	protein-coding
702	chr7	158213062	158213567	+	507	-0.93	0.00102	0.501	intron (NM_001308267, intron 2 of 21)	319499	693180	ENSG00000207637	MIR595	ncRNA
703	chr1	99507870	99508859	+	991	0.84	0.00102	0.501	Intergenic	-20560	101928270	ENSG00000224445	LINC01708	ncRNA
704	chr1	60563640	60564205	+	567	-0.77	0.00103	0.501	intron (NR_146508, intron 4 of 7)	58763	105378763	ENSG00000226476	LINC01748	ncRNA
705	chr11	67674553	67675231	+	680	0.98	0.00103	0.501	promoter-TSS (NM_001354345)	-52	222	ENSG00000132746	ALDH3B2	protein-coding
706	chr6	26538184	26538892	+	710	0.99	0.00103	0.501	intron (NM_006353, intron 1 of 1)	172	10473	ENSG00000182952	HMGN4	protein-coding
707	chr7	36890969	36891388	+	421	1.18	0.00103	0.501	intron (NM_001206480, intron 17 of 21)	28254	100302113	ENSG00000221325	MIR1200	ncRNA
708	chr12	66627763	66628225	+	464	1.53	0.00103	0.501	intron (NM_001366724, intron 1 of 23)	51082	23426	ENSG00000155974	GRIP1	protein-coding
709	chr7	52957320	52957723	+	405	0.87	0.00103	0.501	Intergenic	-78112	285877	ENSG00000221900	POM121L12	protein-coding
710	chr1	67354138	67354797	+	661	0.72	0.00103	0.501	intron (NM_001319233, intron 10 of 15)	47103	3595	ENSG00000081985	IL12RB2	protein-coding
711	chr2	95287772	95288099	+	329	1.1	0.00103	0.501	intron (NM_144707, intron 20 of 23)	-9412	30818	ENSG00000115041	KCNIP3	protein-coding
712	chr1	236523227	236524415	+	1190	0.76	0.00104	0.503	promoter-TSS (NM_201544)	-161	3964	ENSG00000116977	LGALS8	protein-coding
713	chr13	108802258	108802678	+	422	-0.96	0.00104	0.504	intron (NM_015011, intron 6 of 34)	172857	23026	ENSG00000041515	MYO16	protein-coding
714	chr2	135555402	135555909	+	509	0.96	0.00105	0.504	intron (NM_001282799, intron 1 of 22)	24171	23518	ENSG00000048991	R3HDM1	protein-coding
715	chr1	235649319	235649989	+	672	0.94	0.00105	0.504	intron (NM_001098721, intron 1 of 3)	130	2786	ENSG00000168243	GNG4	protein-coding
716	chr14	26499362	26500355	+	995	-0.78	0.00105	0.504	intron (NM_001366393, intron 2 of 4)	53572	4857	ENSG00000139910	NOVA1	protein-coding
717	chr5	150325274	150326182	+	910	0.76	0.00105	0.504	Intergenic	-22823	340075	ENSG00000183876	ARSI	protein-coding
718	chr3	155899732	155900131	+	401	-0.91	0.00106	0.504	intron (NM_003875, intron 3 of 15)	29281	8833	ENSG00000163655	GMPS	protein-coding
719	chr8	111001979	111002377	+	400	-0.87	0.00106	0.504	intron (NR_125416, intron 4 of 4)	25255	101927459	ENSG00000253877	LINC01608	ncRNA
720	chr2	14650710	14651016	+	308	-0.94	0.00106	0.504	non-coding (NR_144632, exon 5 of 5)	18146	151354	ENSG00000162981	LRATD1	protein-coding
721	chr5	16866957	16867399	+	444	1.07	0.00107	0.504	intron (NM_012334, intron 2 of 40)	69110	4651	ENSG00000145555	MYO10	protein-coding
722	chr12	111790634	111791002	+	370	1.16	0.00107	0.504	intron (NM_000690, intron 6 of 12)	-9016	102465456	ENSG00000274697	MIR6761	ncRNA
723	chr5	84790056	84790316	+	262	-1.07	0.00107	0.504	Intergenic	-405306	10085	ENSG00000164176	EDIL3	protein-coding
724	chrX	121953512	121954446	+	936	-0.96	0.00107	0.504	Intergenic	583007	100500869	ENSG00000265456	MIR3672	ncRNA
725	chr5	166580893	166581203	+	312	0.94	0.00107	0.504	Intergenic	345322	102557615	ENSG00000254130	LINC01947	ncRNA
726	chr2	56620746	56621048	+	304	1.11	0.00107	0.504	Intergenic	-435127	100129434		LOC100129434	ncRNA
727	chr7	47934798	47935517	+	721	0.85	0.00108	0.504	intron (NM_138295, intron 4 of 56)	13334	168507	ENSG00000158683	PKD1L1	protein-coding
728	chr4	30904778	30905576	+	800	-0.78	0.00108	0.504	intron (NM_032457, intron 1 of 2)	184808	5099	ENSG00000169851	PCDH7	protein-coding
729	chr9	26316623	26316982	+	361	-0.98	0.00108	0.504	Intergenic	250127	100506422		LOC100506422	protein-coding
730	chr4	179936070	179936805	+	737	-0.85	0.00108	0.504	Intergenic	1222712	728081	ENSG00000248197	LINC00290	ncRNA
731	chr18	28033808	28034015	+	209	-1.11	0.00108	0.504	intron (NM_001792, intron 2 of 15)	2730	1000	ENSG00000170558	CDH2	protein-coding
732	chr16	89190244	89190793	+	551	1.08	0.00109	0.504	intron (NM_004933, intron 8 of 13)	10019	146429	ENSG00000259803	SLC22A31	protein-coding
733	chr7	139542210	139542651	+	443	0.98	0.00109	0.504	intron (NM_001080511, intron 4 of 4)	18745	154790	ENSG00000236279	CLEC2L	protein-coding
734	chr14	35198948	35199293	+	347	1.17	0.00109	0.504	intron (NM_014672, intron 5 of 7)	76568	9692	ENSG00000100890	PRORP	protein-coding
735	chr16	9690337	9690592	+	257	-1.04	0.00109	0.504	Intergenic	-234959	104266959	ENSG00000261075	LINC01195	ncRNA
736	chrX	76765308	76765647	+	341	-1.26	0.00109	0.504	intron (NR_110400, intron 1 of 3)	153883	494333	ENSG00000283242	MIR384	ncRNA
737	chr5	85041121	85041510	+	391	-1	0.00109	0.504	Intergenic	-656435	10085	ENSG00000164176	EDIL3	protein-coding
738	chr5	101286815	101287963	+	1150	-0.68	0.00109	0.504	Intergenic	-384107	7903	ENSG00000113532	ST8SIA4	protein-coding
739	chr10	65511952	65512203	+	253	-1.07	0.0011	0.504	Intergenic	-59348	101928913		LINC01515	ncRNA
740	chr16	60887917	60888433	+	518	-0.89	0.0011	0.504	Intergenic	167591	100616345	ENSG00000283795	MIR4426	ncRNA
741	chr7	38151595	38151890	+	297	1.04	0.0011	0.504	Intergenic	-26503	83930	ENSG00000010270	STARD3NL	protein-coding
742	chr6	9275622	9276131	+	511	-0.97	0.0011	0.504	Intergenic	623667	728655		HULC	ncRNA
743	chr16	63555414	63555836	+	424	-0.83	0.0011	0.504	Intergenic	-1519187	1006	ENSG00000150394	CDH8	protein-coding
744	chr20	50772321	50772690	+	371	1.13	0.0011	0.504	Intergenic	-22389	55653	ENSG00000124243	BCAS4	protein-coding
745	chr7	46869230	46870042	+	814	0.67	0.00111	0.504	Intergenic	-172514	730338	ENSG00000233539	LOC730338	ncRNA
746	chr8	111417607	111418294	+	689	-0.75	0.00111	0.504	intron (NR_146282, intron 2 of 3)	41311	105375706	ENSG00000253434	LINC02237	ncRNA
747	chr4	142591693	142591979	+	288	-1.02	0.00111	0.504	intron (NM_003866, intron 2 of 26)	254699	8821	ENSG00000109452	INPP4B	protein-coding
748	chr3	99253356	99253721	+	367	1.14	0.00111	0.504	Intergenic	-351843	131566	ENSG00000057019	DCBLD2	protein-coding
749	chr11	128104247	128105095	+	850	0.68	0.00111	0.504	Intergenic	-104095	105369564	ENSG00000272575	LINC02098	ncRNA
750	chr9	115622631	115622851	+	222	-1.24	0.00111	0.504	Intergenic	121498	101928775	ENSG00000228714	LOC101928775	ncRNA
751	chr18	64022440	64023642	+	1204	-0.61	0.00111	0.504	Intergenic	52960	5271	ENSG00000166401	SERPINB8	protein-coding
752	chr10	83314636	83315598	+	964	-0.79	0.00111	0.504	Intergenic	361972	105378397		LINC02650	ncRNA
753	chr4	146649444	146649660	+	218	1.08	0.00112	0.504	Intergenic	10659	5458	ENSG00000151615	POU4F2	protein-coding
754	chr13	39013590	39014229	+	641	0.75	0.00112	0.504	exon (NM_025138, exon 11 of 13)	-23050	161003	ENSG00000133115	STOML3	protein-coding
755	chr2	84982974	84983391	+	419	1.06	0.00112	0.504	intron (NM_020122, intron 1 of 6)	12021	56888	ENSG00000176407	KCMF1	protein-coding
756	chr9	30444970	30446227	+	1259	-0.78	0.00112	0.504	Intergenic	-37144	401497		LINC01242	ncRNA
757	chr9	103541868	103542164	+	298	-1.08	0.00112	0.504	Intergenic	-216983	101928496	ENSG00000225564	LINC01492	ncRNA
758	chr5	63146983	63147415	+	434	-1.08	0.00112	0.504	Intergenic	568380	100130733	ENSG00000186105	LRRC70	protein-coding
759	chr7	17857893	17858324	+	433	-0.83	0.00112	0.504	intron (NM_001350862, intron 9 of 25)	82386	23161	ENSG00000071189	SNX13	protein-coding
760	chr3	163248171	163248685	+	516	-0.99	0.00113	0.504	intron (NR_033945, intron 2 of 6)	54873	647107	ENSG00000241369	LINC01192	ncRNA
761	chr3	138357746	138358053	+	309	1.24	0.00113	0.504	intron (NM_001252090, intron 1 of 5)	8679	22808	ENSG00000158186	MRAS	protein-coding
762	chr8	55904891	55905695	+	806	0.92	0.00113	0.504	intron (NM_002350, intron 1 of 12)	-2438	109617001	ENSG00000199405	SNORA1B	snoRNA
763	chr3	166573425	166573854	+	431	-0.91	0.00113	0.504	Intergenic	-325044	105374194		LOC105374194	ncRNA
764	chrX	144507978	144508420	+	444	-1.16	0.00114	0.504	Intergenic	624128	389898	ENSG00000276380	UBE2NL	protein-coding
765	chr2	127669113	127669597	+	486	0.86	0.00114	0.504	intron (NM_001161404, intron 1 of 9)	-4762	55679	ENSG00000072163	LIMS2	protein-coding
766	chr5	17755603	17756466	+	865	0.79	0.00114	0.504	Intergenic	-51240	646241		LINC02223	ncRNA
767	chr1	165897536	165898066	+	532	0.91	0.00114	0.504	intron (NM_012474, intron 4 of 6)	-10120	100500832	ENSG00000283936	MIR3658	ncRNA
768	chr18	44028420	44028886	+	468	-1.03	0.00114	0.504	Intergenic	503044	101927921	ENSG00000267337	LINC01478	ncRNA
769	chr20	54825921	54826204	+	285	1.01	0.00114	0.504	Intergenic	350469	55816	ENSG00000101134	DOK5	protein-coding
770	chr13	57743237	57743574	+	339	-1.18	0.00115	0.504	Intergenic	111661	27253	ENSG00000118946	PCDH17	protein-coding
771	chr1	201506974	201507485	+	513	0.92	0.00115	0.504	promoter-TSS (NM_001193571)	16	107985246		LOC107985246	ncRNA
772	chr1	189171104	189171454	+	352	0.97	0.00115	0.504	Intergenic	1304731	339479	ENSG00000162670	BRINP3	protein-coding
773	chr18	38999219	38999922	+	705	-0.72	0.00115	0.504	Intergenic	622605	100126323	ENSG00000283615	MIR924	ncRNA
774	chr10	107781593	107781897	+	306	-1.21	0.00115	0.504	Intergenic	287548	103695365	ENSG00000229981	LINC01435	ncRNA
775	chr3	167208826	167209329	+	505	0.8	0.00116	0.504	Intergenic	171206	79740	ENSG00000169064	ZBBX	protein-coding
776	chrX	14520650	14521071	+	423	-1.23	0.00116	0.504	Intergenic	-8438	2742	ENSG00000101958	GLRA2	protein-coding
777	chr6	124237335	124238004	+	671	-0.83	0.00116	0.504	intron (NM_001300737, intron 2 of 7)	-45336	154215	ENSG00000188580	NKAIN2	protein-coding
778	chr3	136249897	136250614	+	719	0.95	0.00116	0.504	promoter-TSS (NM_001178014)	-70	5096	ENSG00000114054	PCCB	protein-coding
779	chr18	79741152	79741594	+	444	1.05	0.00116	0.504	intron (NM_004715, intron 12 of 12)	59943	9150	ENSG00000060069	CTDP1	protein-coding
780	chr21	24171941	24172405	+	466	-0.99	0.00116	0.504	Intergenic	149204	101927869	ENSG00000224832	LINC01689	ncRNA
781	chr1	189647054	189647332	+	280	-1.15	0.00116	0.504	Intergenic	828817	339479	ENSG00000162670	BRINP3	protein-coding
782	chr2	34802493	34802815	+	324	1.05	0.00117	0.504	Intergenic	125097	104355288	ENSG00000228262	LINC01320	ncRNA
783	chr6	76401239	76401919	+	682	-0.88	0.00117	0.504	Intergenic	192044	105377860	ENSG00000236635	LINC02540	ncRNA
784	chr1	223529287	223529673	+	388	0.99	0.00117	0.504	Intergenic	136065	164127	ENSG00000178395	CCDC185	protein-coding
785	chr17	10734960	10735437	+	479	0.91	0.00117	0.504	intron (NR_073455, intron 2 of 4)	-4869	388335	ENSG00000187824	TMEM220	protein-coding
786	chr1	55947788	55948111	+	325	-1.01	0.00117	0.504	intron (NR_147161, intron 1 of 1)	2862	105378738	ENSG00000233079	LINC01755	ncRNA
787	chr2	72028173	72028734	+	563	0.79	0.00118	0.504	Intergenic	119409	56603	ENSG00000003137	CYP26B1	protein-coding
788	chr4	130243238	130243867	+	631	-0.84	0.00118	0.504	Intergenic	-132809	105377420		LINC02479	ncRNA
789	chr22	10716287	10717156	+	871	-0.55	0.00118	0.504	Intergenic	244808	102723780		FRG1FP	pseudo
790	chr4	135921165	135921716	+	553	-0.84	0.00118	0.504	Intergenic	-7760	100507528	ENSG00000248330	LINC00613	ncRNA
791	chr11	30258145	30258787	+	644	0.79	0.00119	0.504	Intergenic	27452	2488	ENSG00000131808	FSHB	protein-coding
792	chr7	152759520	152760332	+	814	0.92	0.00119	0.504	exon (NM_020445, exon 1 of 12)	174	57180	ENSG00000133627	ACTR3B	protein-coding
793	chr18	5482970	5483342	+	374	-0.97	0.00119	0.504	intron (NM_001281535, intron 4 of 21)	57400	23136	ENSG00000082397	EPB41L3	protein-coding
794	chr5	63360412	63360786	+	376	1.05	0.00119	0.504	Intergenic	601693	3350	ENSG00000178394	HTR1A	protein-coding
795	chr5	64443897	64444397	+	502	-0.88	0.00119	0.504	Intergenic	-61868	401190	ENSG00000186479	RGS7BP	protein-coding
796	chr7	16744590	16745018	+	430	0.87	0.00119	0.504	Intergenic	-8951	27075	ENSG00000106537	TSPAN13	protein-coding
797	chr4	118587152	118587772	+	622	0.95	0.00119	0.504	Intergenic	-4282	729218		LOC729218	pseudo
798	chr3	36696113	36696860	+	749	0.84	0.00119	0.504	Intergenic	43375	85443	ENSG00000163673	DCLK3	protein-coding
799	chr6	41739981	41740531	+	552	1.18	0.0012	0.504	TTS (NM_001166424)	-4033	7942	ENSG00000112561	TFEB	protein-coding
800	chr4	117567272	117567545	+	275	-1.07	0.0012	0.504	intron (NR_125757, intron 2 of 3)	139010	103689918		LINC01378	ncRNA
801	chr5	13714659	13715069	+	412	0.97	0.0012	0.504	intron (NM_001369, intron 74 of 78)	229616	1767	ENSG00000039139	DNAH5	protein-coding
802	chr7	43431023	43431880	+	859	0.76	0.0012	0.504	intron (NM_001287059, intron 7 of 27)	91091	100506895	ENSG00000231638	LUARIS	ncRNA
803	chr2	117100883	117101557	+	676	-0.8	0.0012	0.504	Intergenic	-713471	8886	ENSG00000088205	DDX18	protein-coding
804	chr5	16838471	16838871	+	402	1.16	0.0012	0.504	intron (NM_012334, intron 2 of 40)	97617	4651	ENSG00000145555	MYO10	protein-coding
805	chr3	132190625	132191388	+	765	-0.7	0.0012	0.504	Intergenic	-126401	55	ENSG00000014257	ACPP	protein-coding
806	chr5	82751447	82751779	+	334	-1.07	0.0012	0.504	Intergenic	-88542	100616297	ENSG00000283359	MIR3977	ncRNA
807	chr1	117208018	117208326	+	310	1.06	0.0012	0.504	intron (NM_024626, intron 1 of 5)	2755	79679	ENSG00000134258	VTCN1	protein-coding
808	chr16	26256111	26256926	+	817	-0.77	0.0012	0.504	Intergenic	231281	100422923	ENSG00000265005	MIR548W	ncRNA
809	chr11	19344881	19345885	+	1006	0.82	0.0012	0.504	Intergenic	-5341	89797	ENSG00000166833	NAV2	protein-coding
810	chr16	60126721	60127313	+	594	-0.78	0.0012	0.504	Intergenic	232776	729159		NPAP1L	protein-coding
811	chr7	33062043	33062354	+	313	1.29	0.0012	0.504	intron (NM_001002009, intron 1 of 9)	578	51251	ENSG00000122643	NT5C3A	protein-coding
812	chr14	102784822	102785322	+	502	1.05	0.00121	0.504	intron (NM_001199427, intron 1 of 7)	7593	7187	ENSG00000131323	TRAF3	protein-coding
813	chr7	22632841	22633254	+	415	1.02	0.00121	0.504	Intergenic	32486	401312	ENSG00000105889	LOC401312	ncRNA
814	chr2	44999892	45000754	+	864	0.79	0.00121	0.504	Intergenic	9129	10736	ENSG00000170577	SIX2	protein-coding
815	chrX	105864641	105864939	+	300	-1.33	0.00121	0.504	intron (NM_198465, intron 2 of 28)	42251	203447	ENSG00000123572	NRK	protein-coding
816	chr2	5671853	5672790	+	939	0.62	0.00121	0.504	intron (NR_110580, intron 2 of 4)	18797	102723818		LINC01248	ncRNA
817	chr2	225305711	225306256	+	547	-0.85	0.00121	0.504	Intergenic	-93727
818	chr4	111145119	111145928	+	811	-0.87	0.00122	0.504	Intergenic	-284876	100126354	ENSG00000215961	MIR297	ncRNA
819	chr14	103375296	103375606	+	312	1.19	0.00122	0.504	Intergenic	-9913	4140	ENSG00000075413	MARK3	protein-coding
820	chr18	11817150	11817619	+	471	0.87	0.00122	0.504	intron (NM_001369387, intron 4 of 11)	-34029	57132	ENSG00000255112	CHMP1B	protein-coding
821	chr3	17137954	17138446	+	494	0.91	0.00122	0.504	Intergenic	205004	100500913	ENSG00000283885	MIR3714	ncRNA
822	chr2	25951010	25951967	+	959	0.86	0.00122	0.504	intron (NM_002254, intron 5 of 7)	31009	3797	ENSG00000084731	KIF3C	protein-coding
823	chr11	60818385	60818775	+	392	0.92	0.00123	0.504	Intergenic	-23533	79080	ENSG00000110104	CCDC86	protein-coding
824	chr2	54301829	54302352	+	525	0.84	0.00124	0.504	intron (NM_001320589, intron 4 of 4)	-28794	129852	ENSG00000177994	C2orf73	protein-coding
825	chr14	42993027	42993498	+	473	-0.88	0.00124	0.504	Intergenic	1386406	145581	ENSG00000165379	LRFN5	protein-coding
826	chr2	4813266	4813827	+	563	0.8	0.00124	0.504	Intergenic	-157324	727982	ENSG00000231532	LINC01249	ncRNA
827	chr3	189551953	189552699	+	748	-1	0.00124	0.504	Intergenic	-44420	8626	ENSG00000073282	TP63	protein-coding
828	chr2	45651524	45652150	+	628	1.15	0.00124	0.504	5' UTR (NM_005400, exon 1 of 15)	162	5581	ENSG00000171132	PRKCE	protein-coding
829	chr5	684674	685548	+	876	0.76	0.00125	0.504	intron (NM_007030, intron 1 of 3)	8241	11076	ENSG00000171368	TPPP	protein-coding
830	chr11	116307112	116307513	+	403	0.88	0.00125	0.504	Intergenic	-332110	101929011	ENSG00000237937	LINC02702	ncRNA
831	chr8	103590356	103591601	+	1247	-0.73	0.00125	0.504	intron (NM_001348497, intron 1 of 22)	-89068	105375690		LOC105375690	ncRNA
832	chr4	175661394	175661831	+	439	-1	0.00125	0.504	intron (NM_001261447, intron 1 of 4)	126064	2823	ENSG00000150625	GPM6A	protein-coding
833	chr7	156559290	156559630	+	342	0.84	0.00125	0.504	intron (NR_026865, intron 2 of 3)	18969	64433	ENSG00000279418	LINC00244	ncRNA
834	chr5	32477497	32477912	+	417	0.92	0.00126	0.504	Intergenic	-32964	51663	ENSG00000056097	ZFR	protein-coding
835	chr13	65145618	65145986	+	370	-1.01	0.00126	0.504	Intergenic	-720245	105370242		LINC01052	ncRNA
836	chr16	76095352	76096128	+	778	-0.89	0.00126	0.504	Intergenic	-181661	85445	ENSG00000152910	CNTNAP4	protein-coding
837	chr5	1201491	1201831	+	342	1.18	0.00126	0.504	promoter-TSS (NM_001003841)	66	340024	ENSG00000174358	SLC6A19	protein-coding
838	chr2	46825543	46826130	+	589	0.84	0.00126	0.504	Intergenic	-2028	100134259	ENSG00000239332	LINC01119	ncRNA
839	chr13	91968123	91969030	+	909	-0.87	0.00126	0.504	intron (NM_004466, intron 6 of 7)	383631	100873970		GPC5-AS2	ncRNA
840	chr1	110011483	110012082	+	601	0.92	0.00126	0.504	intron (NM_001242673, intron 3 of 16)	7834	10768	ENSG00000168710	AHCYL1	protein-coding
841	chr3	157016868	157017456	+	590	-0.88	0.00126	0.504	intron (NM_001004316, intron 10 of 12)	-64679	105374177	ENSG00000241544	LINC02029	ncRNA
842	chr10	112370172	112370861	+	691	0.73	0.00126	0.504	Intergenic	-3600	51703	ENSG00000197142	ACSL5	protein-coding
843	chr7	1249997	1250662	+	667	0.97	0.00127	0.504	Intergenic	17457	340260	ENSG00000164853	UNCX	protein-coding
844	chr3	56829396	56829824	+	430	0.99	0.00127	0.504	intron (NM_001128615, intron 4 of 12)	-27661	50650	ENSG00000163947	ARHGEF3	protein-coding
845	chr8	63344274	63344721	+	449	-0.93	0.00127	0.504	Intergenic	-121352	102724612	ENSG00000253894	LOC102724612	ncRNA
846	chr6	75178395	75179085	+	692	-0.78	0.00127	0.504	intron (NM_004370, intron 11 of 65)	27313	1303	ENSG00000111799	COL12A1	protein-coding
847	chr14	46816607	46817123	+	518	-0.76	0.00127	0.504	Intergenic	-165084	140801	ENSG00000165496	RPL10L	protein-coding
848	chr2	228063392	228063755	+	365	-0.86	0.00127	0.504	intron (NM_030623, intron 3 of 10)	118072	80309	ENSG00000153820	SPHKAP	protein-coding
849	chr2	5536286	5536885	+	601	0.93	0.00127	0.504	Intergenic	154533	102723818		LINC01248	ncRNA
850	chr4	120411152	120411814	+	664	-0.77	0.00127	0.504	Intergenic	-344635	4085	ENSG00000164109	MAD2L1	protein-coding
851	chr2	188359489	188360003	+	516	-0.8	0.00128	0.504	intron (NR_045563, intron 2 of 12)	62254	693146	ENSG00000207951	MIR561	ncRNA
852	chr13	104506755	104507103	+	350	-1	0.00128	0.504	Intergenic	-958938	267012	ENSG00000182346	DAOA	protein-coding
853	chr4	62583170	62583735	+	567	-0.98	0.00128	0.504	Intergenic	-421687	101927186		ADGRL3-AS1	ncRNA
854	chr15	96532865	96533255	+	392	-1.27	0.00128	0.504	Intergenic	199295	7026	ENSG00000185551	NR2F2	protein-coding
855	chr2	8626322	8626805	+	485	0.9	0.00128	0.504	Intergenic	-42771	101929567	ENSG00000236008	LINC01814	ncRNA
856	chr1	211538692	211539226	+	536	0.91	0.00128	0.504	Intergenic	40202	7779	ENSG00000170385	SLC30A1	protein-coding
857	chr11	78596257	78596629	+	374	1.14	0.00129	0.504	Intergenic	-21579	79731	ENSG00000137513	NARS2	protein-coding
858	chr11	119284766	119285254	+	490	0.97	0.00129	0.504	exon (NM_005188, exon 10 of 16)	28002	102465453	ENSG00000284148	MIR6756	ncRNA
859	chr7	48871450	48871913	+	465	-1.02	0.00129	0.504	Intergenic	-52866	168448	ENSG00000218305	CDC14C	protein-coding
860	chr1	192569747	192570132	+	387	1.04	0.00129	0.504	Intergenic	-5834	5996	ENSG00000090104	RGS1	protein-coding
861	chr4	89653300	89653985	+	687	-0.94	0.00129	0.504	Intergenic	-182759	644248	ENSG00000247775	SNCA-AS1	ncRNA
862	chr4	67561703	67562178	+	477	0.9	0.00129	0.504	intron (NM_012108, intron 1 of 8)	3213	26228	ENSG00000035720	STAP1	protein-coding
863	chr2	26933090	26933371	+	283	1.28	0.00129	0.504	intron (NM_020134, intron 6 of 12)	-37407	22924	ENSG00000084764	MAPRE3	protein-coding
864	chr16	13616883	13617852	+	971	-0.64	0.00129	0.504	Intergenic	-302790	2072	ENSG00000175595	ERCC4	protein-coding
865	chr5	105386521	105387324	+	805	-0.84	0.00129	0.504	Intergenic	287448	9366	ENSG00000232159	RAB9BP1	pseudo
866	chr4	161746261	161746612	+	353	-0.99	0.00129	0.504	intron (NM_001128428, intron 6 of 14)	-276297	101928052	ENSG00000249419	LOC101928052	ncRNA
867	chr7	17494710	17495275	+	567	0.83	0.00129	0.504	intron (NR_110013, intron 1 of 3)	63917	101927630	ENSG00000236039	LOC101927630	ncRNA
868	chr14	101066763	101067076	+	315	0.93	0.0013	0.504	TTS (NR_030392)	195	724026	ENSG00000207959	MIR656	ncRNA
869	chr1	1974902	1975384	+	484	0.93	0.0013	0.504	intron (NM_001304360, intron 6 of 38)	28643	85452	ENSG00000142609	CFAP74	protein-coding
870	chr4	3711592	3712023	+	433	0.92	0.0013	0.504	Intergenic	-33952	100133461	ENSG00000250632	LINC02171	ncRNA
871	chr19	45779359	45780111	+	754	0.93	0.0013	0.504	promoter-TSS (NM_001288765)	-116	1760	ENSG00000104936	DMPK	protein-coding
872	chr21	22853363	22854330	+	969	-0.7	0.0013	0.504	Intergenic	-225438	102466967	ENSG00000275469	MIR6130	ncRNA
873	chr8	87219170	87219765	+	597	-0.97	0.0013	0.504	intron (NM_173538, intron 5 of 10)	353052	168975	ENSG00000176571	CNBD1	protein-coding
874	chr20	11566692	11567997	+	1307	-0.78	0.0013	0.504	Intergenic	-293961	339593		LOC339593	ncRNA
875	chr7	51737097	51737400	+	305	0.97	0.00131	0.504	Intergenic	-343992	107986794		LOC107986794	ncRNA
876	chr18	54943204	54943989	+	787	-0.78	0.00131	0.504	intron (NM_025214, intron 2 of 11)	14452	80323	ENSG00000166510	CCDC68	protein-coding
877	chr5	81366078	81366471	+	395	-0.93	0.00131	0.504	intron (NM_130767, intron 3 of 14)	27860	134526	ENSG00000172497	ACOT12	protein-coding
878	chr11	102841474	102841843	+	371	-1.11	0.00131	0.504	intron (NM_002422, intron 4 of 9)	1951	4314	ENSG00000149968	MMP3	protein-coding
879	chr12	5821013	5821741	+	730	0.76	0.00132	0.504	intron (NM_001278596, intron 7 of 25)	123882	57101	ENSG00000047617	ANO2	protein-coding
880	chr2	19916273	19916790	+	519	0.93	0.00132	0.504	intron (NM_001006657, intron 26 of 27)	-14548	130502	ENSG00000183891	TTC32	protein-coding
881	chr8	116895623	116895973	+	352	-0.92	0.00132	0.504	Intergenic	-20932	5885	ENSG00000164754	RAD21	protein-coding
882	chr5	174608921	174609452	+	533	0.87	0.00133	0.504	Intergenic	-115396	4488	ENSG00000120149	MSX2	protein-coding
883	chr7	30853340	30853684	+	346	1.11	0.00133	0.504	intron (NR_037598, intron 14 of 19)	-58182	358	ENSG00000240583	AQP1	protein-coding
884	chr9	13234954	13235630	+	678	-0.91	0.00133	0.504	intron (NM_003829, intron 3 of 45)	44272	8777	ENSG00000107186	MPDZ	protein-coding
885	chr17	5672870	5673483	+	615	0.87	0.00133	0.504	Intergenic	-88667	22861	ENSG00000091592	NLRP1	protein-coding
886	chr6	121388569	121389014	+	447	0.8	0.00133	0.504	Intergenic	-46855	2697	ENSG00000152661	GJA1	protein-coding
887	chr18	60052069	60052716	+	649	-0.68	0.00133	0.504	Intergenic	152396	5366	ENSG00000141682	PMAIP1	protein-coding
888	chr17	61451580	61451952	+	374	1.07	0.00133	0.504	promoter-TSS (NM_001321120)	-656	9496	ENSG00000121075	TBX4	protein-coding
889	chr7	153266463	153266805	+	344	-0.99	0.00133	0.504	Intergenic	145600	103724390	ENSG00000234722	LINC01287	ncRNA
890	chr6	26532618	26533249	+	633	1	0.00133	0.504	Intergenic	-5433	10473	ENSG00000182952	HMGN4	protein-coding
891	chr1	104026981	104027500	+	521	-0.97	0.00133	0.504	Intergenic	-45783	100129138	ENSG00000215869	LOC100129138	pseudo
892	chr5	161658448	161658781	+	335	-1.16	0.00133	0.504	Intergenic	-27107	2559	ENSG00000145863	GABRA6	protein-coding
893	chr3	115493632	115493947	+	317	-0.99	0.00134	0.504	Intergenic	-129721	2596	ENSG00000172020	GAP43	protein-coding
894	chr17	44345179	44345589	+	412	1.2	0.00134	0.504	intron (NM_002087, intron 1 of 12)	298	2896	ENSG00000030582	GRN	protein-coding
895	chr7	2171840	2172050	+	212	1.13	0.00134	0.504	intron (NM_001013837, intron 10 of 18)	61000	8379	ENSG00000002822	MAD1L1	protein-coding
896	chr15	90294247	90294616	+	371	1.3	0.00134	0.504	Intergenic	-28672	10519	ENSG00000185043	CIB1	protein-coding
897	chr6	96691906	96692758	+	854	-0.74	0.00134	0.504	Intergenic	129207	9457	ENSG00000112214	FHL5	protein-coding
898	chr4	80723044	80723456	+	414	-0.91	0.00134	0.504	intron (NM_001206997, intron 4 of 6)	-307458	651	ENSG00000152785	BMP3	protein-coding
899	chr7	25490447	25491081	+	636	0.82	0.00134	0.504	Intergenic	172376	646588	ENSG00000223561	LOC646588	ncRNA
900	chr10	10638006	10638562	+	558	-0.8	0.00134	0.504	intron (NM_001326317, intron 1 of 14)	156630	207107	ENSG00000225383	SFTA1P	pseudo
901	chr19	30936914	30937536	+	624	-0.76	0.00134	0.504	Intergenic	-230285	107985312	ENSG00000267777	LINC01791	ncRNA
902	chr1	49764735	49765165	+	432	-0.84	0.00135	0.504	intron (NM_001323575, intron 2 of 12)	259004	84871	ENSG00000186094	AGBL4	protein-coding
903	chr7	46290110	46290639	+	531	0.8	0.00135	0.504	Intergenic	-369102	3486	ENSG00000146674	IGFBP3	protein-coding
904	chr17	43216208	43216520	+	314	1.08	0.00135	0.504	intron (NM_001291588, intron 4 of 6)	4489	113277	ENSG00000184988	TMEM106A	protein-coding
905	chr14	41458925	41459403	+	480	-0.84	0.00135	0.504	Intergenic	-147692	145581	ENSG00000165379	LRFN5	protein-coding
906	chr6	38208899	38209652	+	755	0.75	0.00135	0.504	intron (NM_052893, intron 10 of 11)	-272321	101929425	ENSG00000226533	BTBD9-AS1	ncRNA
907	chr4	154312534	154313354	+	822	-0.74	0.00135	0.504	intron (NM_001358235, intron 10 of 19)	178855	54798	ENSG00000197410	DCHS2	protein-coding
908	chr2	108828047	108828473	+	428	-0.83	0.00135	0.504	intron (NM_001351559, intron 10 of 11)	41489	165055	ENSG00000163006	CCDC138	protein-coding
909	chr20	29205782	29207358	+	1578	-0.6	0.00136	0.504	Intergenic	126180	102723316		FRG1DP	pseudo
910	chr5	36139059	36139497	+	440	1.51	0.00136	0.504	intron (NM_001007527, intron 4 of 17)	8710	693165	ENSG00000207756	MIR580	ncRNA
911	chr9	119108346	119108941	+	597	-1.04	0.00136	0.504	Intergenic	260792	1620	ENSG00000078725	BRINP1	protein-coding
912	chr8	98610361	98610919	+	560	-0.94	0.00136	0.504	intron (NM_001256313, intron 4 of 8)	183682	3788	ENSG00000156486	KCNS2	protein-coding
913	chr13	77582157	77582574	+	419	-0.9	0.00136	0.504	intron (NM_003843, intron 9 of 31)	24186	104355296	ENSG00000224347	SCEL-AS1	ncRNA
914	chr5	78648116	78649146	+	1032	0.85	0.00136	0.504	5' UTR (NM_005779, exon 1 of 5)	141	10184	ENSG00000145685	LHFPL2	protein-coding
915	chr17	7453955	7454590	+	637	0.98	0.00136	0.504	intron (NM_000747, intron 7 of 10)	9211	1140	ENSG00000170175	CHRNB1	protein-coding
916	chr17	57832949	57833528	+	581	0.86	0.00136	0.504	Intergenic	16806	51649	ENSG00000181610	MRPS23	protein-coding
917	chr9	37075727	37076033	+	308	1.09	0.00137	0.504	Intergenic	-4016	100506710	ENSG00000281649	EBLN3P	pseudo
918	chr17	74569389	74569852	+	465	0.99	0.00137	0.504	Intergenic	-2277	100130520	ENSG00000284690	CD300H	protein-coding
919	chr6	105039559	105040060	+	503	-1.04	0.00137	0.504	intron (NM_001004317, intron 3 of 3)	82702	389421	ENSG00000187772	LIN28B	protein-coding
920	chr2	232444420	232444852	+	434	1	0.00137	0.504	Intergenic	-11517	248	ENSG00000163295	ALPI	protein-coding
921	chr4	27667128	27667635	+	509	-0.96	0.00137	0.504	Intergenic	449902	101929199	ENSG00000249699	LINC02261	ncRNA
922	chr2	1947164	1947690	+	528	0.78	0.00137	0.504	intron (NM_015025, intron 8 of 24)	-202912	7837	ENSG00000130508	PXDN	protein-coding
923	chr7	33002868	33003227	+	361	1.09	0.00137	0.504	intron (NM_007270, intron 9 of 9)	23573	11328	ENSG00000122642	FKBP9	protein-coding
924	chr2	107045525	107045916	+	393	-1.13	0.00137	0.504	Intergenic	-158611	84620	ENSG00000144057	ST6GAL2	protein-coding
925	chr1	151335871	151336307	+	438	1.17	0.00137	0.504	Intergenic	-8374	5298	ENSG00000143393	PI4KB	protein-coding
926	chr4	105414322	105414919	+	599	0.88	0.00137	0.504	intron (NM_176867, intron 1 of 5)	59442	27068	ENSG00000138777	PPA2	protein-coding
927	chr20	6623482	6623902	+	422	-1.05	0.00137	0.504	Intergenic	112444	105372516		LINC01713	ncRNA
928	chr4	146528945	146529824	+	881	0.68	0.00138	0.504	Intergenic	-7413	84068	ENSG00000120519	SLC10A7	protein-coding
929	chr11	67487793	67488089	+	298	1.29	0.00138	0.504	intron (NM_001302960, intron 2 of 5)	-2304	102465450	ENSG00000276769	MIR6752	ncRNA
930	chr16	64028053	64028579	+	528	-0.71	0.00138	0.504	Intergenic	1093747	1009	ENSG00000140937	CDH11	protein-coding
931	chr4	112800619	112801018	+	401	1.13	0.00139	0.504	intron (NM_001354269, intron 1 of 43)	-17179	287	ENSG00000145362	ANK2	protein-coding
932	chr4	156593292	156593679	+	389	-0.93	0.00139	0.504	Intergenic	378314	56034	ENSG00000145431	PDGFC	protein-coding
933	chr3	186291797	186292183	+	388	-0.97	0.00139	0.504	intron (NM_001346, intron 5 of 24)	70244	1608	ENSG00000058866	DGKG	protein-coding
934	chr6	101687293	101687731	+	440	-0.97	0.00139	0.504	intron (NM_001166247, intron 6 of 16)	288527	2898	ENSG00000164418	GRIK2	protein-coding
935	chr2	365212	365951	+	741	0.77	0.00139	0.504	Intergenic	49297	105373350		LINC01865	ncRNA
936	chr12	20101364	20101707	+	345	1	0.00139	0.504	Intergenic	26366	105369684		LINC02468	ncRNA
937	chr13	75608281	75609234	+	955	-0.69	0.00139	0.504	intron (NR_120412, intron 1 of 1)	-11677	4008	ENSG00000136153	LMO7	protein-coding
938	chr15	53798758	53799360	+	604	-0.98	0.00139	0.504	Intergenic	-36181	256764	ENSG00000166415	WDR72	protein-coding
939	chr10	83756575	83757168	+	595	-0.89	0.0014	0.504	Intergenic	-79782	105378397		LINC02650	ncRNA
940	chr2	78585727	78586172	+	447	0.85	0.0014	0.504	Intergenic	40418	105374820		LOC105374820	ncRNA
941	chr4	127622947	127623796	+	851	0.76	0.0014	0.504	Intergenic	-9586	27152	ENSG00000164066	INTU	protein-coding
942	chr6	127561104	127561675	+	573	-0.97	0.0014	0.504	Intergenic	-15785	352999	ENSG00000184530	C6orf58	protein-coding
943	chr12	86449661	86450245	+	586	-0.73	0.0014	0.504	intron (NM_013244, intron 1 of 6)	-192654	25834	ENSG00000182050	MGAT4C	protein-coding
944	chr14	92686121	92686394	+	275	1.22	0.00141	0.504	intron (NM_024832, intron 9 of 9)	62370	5641	ENSG00000100600	LGMN	protein-coding
945	chr5	17492475	17492996	+	523	0.91	0.00141	0.504	Intergenic	48725	102723526	ENSG00000249662	LINC02218	ncRNA
946	chr3	68291148	68291446	+	300	-1.01	0.00141	0.504	intron (NM_001252216, intron 2 of 4)	-209340	105377146		LOC105377146	ncRNA
947	chr9	116402978	116403265	+	289	-1.15	0.00141	0.504	TTS (NM_002581)	-2515	493913	ENSG00000256040	PAPPA-AS1	ncRNA
948	chr5	82878959	82879508	+	551	-0.79	0.00141	0.504	Intergenic	-19397	102546175	ENSG00000281327	LINC01338	ncRNA
949	chr7	157228306	157228863	+	559	0.9	0.00141	0.504	intron (NM_014671, intron 17 of 22)	89658	9690	ENSG00000009335	UBE3C	protein-coding
950	chr5	11651007	11651568	+	563	0.74	0.00141	0.504	intron (NM_001288717, intron 2 of 20)	-62221	1501	ENSG00000169862	CTNND2	protein-coding
951	chr15	101091145	101091617	+	474	1.16	0.00141	0.504	Intergenic	160667	22856	ENSG00000131873	CHSY1	protein-coding
952	chr15	25289886	25290333	+	449	-0.92	0.00141	0.504	intron (NR_146177, intron 146 of 147)	11766	338428	ENSG00000274640	SNORD109A	snoRNA
953	chr1	25128749	25129282	+	535	0.92	0.00141	0.504	Intergenic	103487	25949	ENSG00000117614	SYF2	protein-coding
954	chr9	28698902	28699239	+	339	-0.95	0.00142	0.504	intron (NM_001354574, intron 2 of 5)	20235	158038	ENSG00000174482	LINGO2	protein-coding
955	chr10	80471989	80472341	+	354	1.08	0.00142	0.504	intron (NM_001351270, intron 2 of 9)	3902	81619	ENSG00000108219	TSPAN14	protein-coding
956	chr1	160933064	160933421	+	359	1.06	0.00142	0.504	non-coding (NR_110695, exon 2 of 6)	777	101928372	ENSG00000198358	LOC101928372	ncRNA
957	chr11	127784312	127785009	+	699	-0.73	0.00142	0.504	Intergenic	-424106	105369564	ENSG00000272575	LINC02098	ncRNA
958	chr15	76624752	76625536	+	786	0.65	0.00142	0.504	intron (NR_148227, intron 21 of 32)	38497	100500855	ENSG00000266449	MIR3713	ncRNA
959	chr3	160261705	160262518	+	815	0.7	0.00142	0.504	intron (NM_001190242, intron 18 of 18)	36475	401097	ENSG00000180044	C3orf80	protein-coding
960	chr11	109262787	109263010	+	225	-1.1	0.00143	0.504	Intergenic	-159292	399947	ENSG00000185742	C11orf87	protein-coding
961	chr7	31358078	31358755	+	679	0.82	0.00143	0.504	Intergenic	-17690	63974	ENSG00000164600	NEUROD6	protein-coding
962	chr9	95447045	95447473	+	430	0.93	0.00143	0.504	exon (NM_001083606, exon 23 of 24)	-16350	100507346		LOC100507346	ncRNA
963	chr9	13571352	13571814	+	464	1.37	0.00143	0.504	Intergenic	-140254	401492	ENSG00000270547	LINC01235	ncRNA
964	chr1	92217706	92218042	+	338	1.08	0.00143	0.504	promoter-TSS (NM_001012425)	-41	388649	ENSG00000203910	C1orf146	protein-coding
965	chr2	9843355	9843799	+	446	1	0.00143	0.504	intron (NM_001318977, intron 1 of 13)	103	9014	ENSG00000115750	TAF1B	protein-coding
966	chr21	19753684	19754353	+	671	-0.75	0.00143	0.504	Intergenic	145737	105372746	ENSG00000233480	LINC01683	ncRNA
967	chr4	32075135	32075480	+	347	-1.08	0.00143	0.504	intron (NR_125936, intron 1 of 2)	-52885	105377651		LOC105377651	ncRNA
968	chr7	65082117	65082656	+	541	1.56	0.00143	0.504	Intergenic	11848	109616962	ENSG00000207062	SNORA15B-1	snoRNA
969	chr5	17619850	17620132	+	284	0.98	0.00143	0.504	Intergenic	35647	391769	ENSG00000269466	H3.Y	protein-coding
970	chr21	30095400	30095769	+	371	-0.89	0.00143	0.504	Intergenic	71221	26285	ENSG00000156282	CLDN17	protein-coding
971	chr11	36709508	36710285	+	779	0.66	0.00144	0.504	Intergenic	-111617	5897	ENSG00000175097	RAG2	protein-coding
972	chr2	85198476	85199100	+	626	0.87	0.00144	0.504	intron (NM_031283, intron 3 of 11)	12379	100874334	ENSG00000231134	TCF7L1-IT1	ncRNA
973	chr7	86396697	86397335	+	640	-0.81	0.00144	0.504	Intergenic	-246893	2913	ENSG00000198822	GRM3	protein-coding
974	chr6	95430136	95430494	+	360	-1.09	0.00144	0.504	Intergenic	147136	101927288	ENSG00000261366	MANEA-DT	ncRNA
975	chr5	104935704	104936155	+	453	-0.96	0.00144	0.504	Intergenic	-163545	9366	ENSG00000232159	RAB9BP1	pseudo
976	chr21	27707672	27708424	+	754	-0.85	0.00144	0.504	Intergenic	-14331	54088	ENSG00000225298	LINC00113	ncRNA
977	chr6	132947083	132947499	+	418	-0.85	0.00144	0.504	Intergenic	130072	594839	ENSG00000200534	SNORA33	snoRNA
978	chr19	19170021	19170575	+	556	1.02	0.00145	0.504	promoter-TSS (NM_001145785)	-35	100271849	ENSG00000213999	MEF2B	protein-coding
979	chr1	202721948	202722486	+	540	0.83	0.00145	0.504	Intergenic	-11763	127833	ENSG00000143858	SYT2	protein-coding
980	chr17	53959579	53960325	+	748	-0.92	0.00145	0.504	Intergenic	137025	84643	ENSG00000141200	KIF2B	protein-coding
981	chr18	36446129	36446803	+	676	0.85	0.00145	0.504	intron (NM_001281740, intron 3 of 28)	148753	80206	ENSG00000134775	FHOD3	protein-coding
982	chr20	11416848	11417519	+	673	-0.99	0.00145	0.504	Intergenic	-143800	339593		LOC339593	ncRNA
983	chr9	120117659	120117915	+	258	1	0.00145	0.504	Intergenic	127263	406939	ENSG00000207814	MIR147A	ncRNA
984	chr9	14461874	14462530	+	658	-0.79	0.00145	0.504	intron (NM_001369458, intron 1 of 11)	-63219	4781	ENSG00000147862	NFIB	protein-coding
985	chr8	26588504	26588993	+	491	1	0.00145	0.504	intron (NM_001244604, intron 3 of 13)	10343	1808	ENSG00000092964	DPYSL2	protein-coding
986	chr20	42310649	42310952	+	305	-0.97	0.00145	0.504	intron (NM_133170, intron 12 of 31)	-374683	101927159	ENSG00000229042	LOC101927159	ncRNA
987	chr6	127119593	127120176	+	585	0.94	0.00146	0.504	intron (NM_032784, intron 1 of 4)	1213	84870	ENSG00000146374	RSPO3	protein-coding
988	chr4	25554893	25555492	+	601	0.76	0.00146	0.504	intron (NR_134641, intron 1 of 3)	14154	101929161		LOC101929161	ncRNA
989	chr19	23932603	23932950	+	349	-0.93	0.00146	0.504	exon (NM_001244038, exon 4 of 4)	17890	730087	ENSG00000213967	ZNF726	protein-coding
990	chr1	118047226	118048249	+	1025	0.65	0.00146	0.504	intron (NM_206996, intron 20 of 48)	117998	10885	ENSG00000065183	WDR3	protein-coding
991	chr5	5139240	5140110	+	872	0.93	0.00146	0.504	promoter-TSS (NR_136935)	379	101929176		CTD-2297D10.2	ncRNA
992	chr11	24506697	24507240	+	545	-0.83	0.00147	0.504	intron (NM_001252008, intron 1 of 11)	9915	338645	ENSG00000187398	LUZP2	protein-coding
993	chr7	27856862	27857464	+	604	0.9	0.00147	0.504	intron (NM_175061, intron 3 of 4)	117068	8887	ENSG00000106052	TAX1BP1	protein-coding
994	chr10	32980046	32981137	+	1093	0.73	0.00147	0.504	Intergenic	-22361	3688	ENSG00000150093	ITGB1	protein-coding
995	chr12	24609892	24610566	+	676	-0.76	0.00147	0.504	Intergenic	-26061	144360	ENSG00000197503	LINC00477	ncRNA
996	chr4	13553908	13554482	+	576	-0.91	0.00147	0.504	Intergenic	-6371	285548		LINC01096	ncRNA
997	chr14	82671358	82672631	+	1275	-0.66	0.00147	0.504	intron (NR_146650, intron 2 of 5)	29362	101928599	ENSG00000258743	LINC02301	ncRNA
998	chr2	10196667	10197096	+	431	1.01	0.00147	0.504	intron (NR_161344, intron 3 of 3)	-4210	100422929	ENSG00000265418	MIR4261	ncRNA
999	chr20	57844964	57845565	+	603	0.87	0.00148	0.504	Intergenic	-133728	56937	ENSG00000124225	PMEPA1	protein-coding
1000	chr21	18860379	18860913	+	536	-0.97	0.00148	0.504	Intergenic	-100834	101927797		MIR548XHG	ncRNA
1001	chr6	92543531	92544128	+	599	-0.73	0.00148	0.504	Intergenic	-853401	101929083		CASC6	ncRNA
1002	chr10	3048610	3048945	+	337	1.24	0.00148	0.504	Intergenic	18156	101927824		LOC101927824	ncRNA
1003	chr2	124287475	124287897	+	424	-1	0.00148	0.504	intron (NM_130773, intron 3 of 23)	262399	129684	ENSG00000155052	CNTNAP5	protein-coding
1004	chr7	99438743	99439501	+	760	0.89	0.00148	0.504	promoter-TSS (NM_015545)	179	10898	ENSG00000160917	CPSF4	protein-coding
1005	chr10	62637363	62637605	+	244	1.17	0.00148	0.504	intron (NM_199451, intron 5 of 7)	117036	22891	ENSG00000138311	ZNF365	protein-coding
1006	chr7	45400829	45401321	+	494	0.88	0.00149	0.504	Intergenic	-173065	107	ENSG00000164742	ADCY1	protein-coding
1007	chr2	55223324	55223867	+	545	1.13	0.00149	0.504	intron (NR_148543, intron 1 of 5)	-8308	6233	ENSG00000143947	RPS27A	protein-coding
1008	chr14	35372273	35372739	+	468	1.11	0.0015	0.504	Intergenic	32248	4792	ENSG00000100906	NFKBIA	protein-coding
1009	chr5	50838079	50838714	+	637	-0.85	0.0015	0.504	intron (NM_024615, intron 25 of 25)	131791	100287592	ENSG00000251573	LINC02106	ncRNA
1010	chr1	211236738	211237235	+	499	0.81	0.0015	0.504	Intergenic	-22291	55758	ENSG00000117625	RCOR3	protein-coding
1011	chr3	69396554	69397212	+	660	-0.92	0.0015	0.504	Intergenic	-10795	23150	ENSG00000114541	FRMD4B	protein-coding
1012	chr4	182476719	182477129	+	412	-0.92	0.0015	0.504	intron (NM_001080477, intron 3 of 27)	233522	55714	ENSG00000218336	TENM3	protein-coding
1013	chr19	57472966	57474124	+	1160	0.73	0.0015	0.504	exon (NM_001330613, exon 3 of 3)	4021	400720	ENSG00000197128	ZNF772	protein-coding
1014	chr11	33818459	33819024	+	567	0.84	0.0015	0.504	Intergenic	44042	101928440	ENSG00000254508	FBXO3-DT	ncRNA
1015	chr6	155799376	155799950	+	576	-0.97	0.0015	0.504	Intergenic	-147134	100302259	ENSG00000221456	MIR1202	ncRNA
1016	chr17	51670863	51671339	+	478	0.78	0.0015	0.504	intron (NM_001082533, intron 5 of 9)	235674	105371828		LINC02073	ncRNA
1017	chr20	32584247	32584725	+	480	1.07	0.0015	0.504	intron (NM_001256798, intron 1 of 10)	847	140688	ENSG00000197183	NOL4L	protein-coding
1018	chr19	38792454	38792864	+	412	1.12	0.00151	0.504	TTS (NM_001042507).2	3459	653499	ENSG00000178934	LGALS7B	protein-coding
1019	chr2	9610763	9612101	+	1340	0.65	0.00151	0.504	intron (NM_006826, intron 2 of 5)	19565	10971	ENSG00000134308	YWHAQ	protein-coding
1020	chr1	232567892	232568368	+	478	0.83	0.00151	0.504	Intergenic	-52522	57568	ENSG00000116991	SIPA1L2	protein-coding
1021	chr5	31436679	31436946	+	269	1.17	0.00151	0.504	intron (NM_013235, intron 23 of 34)	95281	29102	ENSG00000113360	DROSHA	protein-coding
1022	chr11	101741323	101741941	+	620	0.88	0.00151	0.504	Intergenic	-157625	7225	ENSG00000137672	TRPC6	protein-coding
1023	chr3	58009067	58009351	+	286	1.1	0.00151	0.504	intron (NM_001164318, intron 1 of 45)	787	2317	ENSG00000136068	FLNB	protein-coding
1024	chr1	212462564	212463209	+	647	0.9	0.00151	0.504	Intergenic	29966	29937	ENSG00000117691	NENF	protein-coding
1025	chr11	34767234	34767800	+	568	-0.84	0.00151	0.504	Intergenic	134951	26298	ENSG00000135373	EHF	protein-coding
1026	chr1	70912239	70913133	+	896	-0.78	0.00151	0.504	intron (NR_028293, intron 2 of 4)	-133820	100132618		ZRANB2-AS1	ncRNA
1027	chr7	92924848	92925238	+	392	0.98	0.00152	0.504	Intergenic	-88416	1021	ENSG00000105810	CDK6	protein-coding
1028	chr11	70449922	70450553	+	633	0.85	0.00152	0.504	Intergenic	51708	2017	ENSG00000085733	CTTN	protein-coding
1029	chrX	78132328	78132947	+	621	-1.13	0.00152	0.504	intron (NM_015975, intron 6 of 6)	7013	51616	ENSG00000187325	TAF9B	protein-coding
1030	chr13	101656390	101656748	+	360	-0.89	0.00152	0.504	intron (NM_001271754, intron 6 of 10)	166617	9358	ENSG00000198542	ITGBL1	protein-coding
1031	chr13	24512282	24512689	+	409	1.23	0.00152	0.504	intron (NM_006437, intron 1 of 33)	293	143	ENSG00000102699	PARP4	protein-coding
1032	chr5	68041174	68041857	+	685	0.87	0.00152	0.504	Intergenic	-148361	102467655	ENSG00000253787	LINC02219	ncRNA
1033	chr1	210432530	210432993	+	465	0.89	0.00152	0.504	intron (NM_001122834, intron 7 of 11)	103395	55733	ENSG00000054392	HHAT	protein-coding
1034	chr6	131878359	131878951	+	594	-0.69	0.00153	0.504	intron (NM_006208, intron 19 of 24)	70635	5167	ENSG00000197594	ENPP1	protein-coding
1035	chr1	61186523	61186938	+	417	0.9	0.00153	0.504	intron (NM_001134673, intron 2 of 10)	66788	645030	ENSG00000237853	NFIA-AS1	ncRNA
1036	chr3	177299976	177300315	+	341	0.99	0.00153	0.504	intron (NR_047465, intron 1 of 1)	5703	100820709	ENSG00000203645	LINC00501	ncRNA
1037	chr4	133286120	133286605	+	487	-0.96	0.00153	0.504	Intergenic	137068	57575	ENSG00000138650	PCDH10	protein-coding
1038	chr2	167593894	167594187	+	295	-1.02	0.00153	0.504	Intergenic	-224632	8708	ENSG00000172318	B3GALT1	protein-coding
1039	chr12	64127800	64128616	+	818	0.75	0.00153	0.504	intron (NM_001346201, intron 21 of 21)	94088	144577	ENSG00000174206	C12orf66	protein-coding
1040	chr10	57282307	57282888	+	583	-0.88	0.00153	0.504	Intergenic	21962	100500834	ENSG00000264747	MIR3924	ncRNA
1041	chr7	100335704	100336597	+	895	0.95	0.00153	0.504	promoter-TSS (NR_036569)	71	101735302	ENSG00000242294	STAG3L5P	pseudo
1042	chr3	101352969	101353497	+	530	-0.97	0.00153	0.504	intron (NM_020654, intron 11 of 23)	-32658	50939	ENSG00000081148	IMPG2	protein-coding
1043	chr7	135681626	135681916	+	292	1.12	0.00153	0.504	intron (NM_001318192, intron 15 of 15)	19257	647087	ENSG00000243317	STMP1	protein-coding
1044	chr9	134035646	134036158	+	514	0.97	0.00154	0.504	intron (NM_007371, intron 10 of 11)	10421	266655	ENSG00000235106	BRD3OS	protein-coding
1045	chr15	97276845	97277197	+	354	-1.02	0.00154	0.504	Intergenic	244790	101927286	ENSG00000259664	LINC02254	ncRNA
1046	chr2	904782	905666	+	886	0.69	0.00154	0.504	non-coding (NR_110179, exon 1 of 4)	227	101060385	ENSG00000228799	LINC01939	ncRNA
1047	chr6	70644762	70645084	+	324	0.99	0.00155	0.504	Intergenic	-22960	60682	ENSG00000112305	SMAP1	protein-coding
1048	chr18	70289087	70289729	+	644	0.86	0.00155	0.504	intron (NM_004232, intron 1 of 1)	363	9306	ENSG00000170677	SOCS6	protein-coding
1049	chr14	81914210	81914742	+	534	-0.8	0.00155	0.504	Intergenic	-171338	102724294	ENSG00000258718	LINC02311	ncRNA
1050	chr3	129600337	129600794	+	459	0.96	0.00155	0.504	intron (NM_015103, intron 1 of 35)	6174	23129	ENSG00000004399	PLXND1	protein-coding
1051	chr18	53674894	53675474	+	582	-0.91	0.00155	0.504	Intergenic	-94125	101928167	ENSG00000260433	LINC01917	ncRNA
1052	chr3	190840367	190841086	+	721	-0.75	0.00155	0.504	Intergenic	21968	647309	ENSG00000205835	GMNC	protein-coding
1053	chr18	70197368	70197619	+	253	-1.18	0.00155	0.504	intron (NM_001318520, intron 6 of 47)	8194	25914	ENSG00000176225	RTTN	protein-coding
1054	chr7	36745712	36746056	+	346	1.1	0.00155	0.504	Intergenic	-21335	313	ENSG00000136250	AOAH	protein-coding
1055	chr7	81226684	81227303	+	621	-0.8	0.00156	0.504	Intergenic	-304604	10512	ENSG00000075223	SEMA3C	protein-coding
1056	chr1	224239963	224240413	+	452	1.2	0.00156	0.504	intron (NM_002533, intron 19 of 22)	16922	100313769	ENSG00000221406	MIR320B2	ncRNA
1057	chr14	83197689	83198385	+	698	-0.8	0.00156	0.504	Intergenic	555405	101928599	ENSG00000258743	LINC02301	ncRNA
1058	chr5	42149333	42149971	+	640	0.72	0.00156	0.504	Intergenic	25693	101926960		LOC101926960	ncRNA
1059	chr4	92011394	92012125	+	733	-0.73	0.00156	0.504	Intergenic	265543	101929194		LNCPRESS2	ncRNA
1060	chr11	74602409	74602849	+	442	0.96	0.00156	0.504	intron (NR_046409, intron 2 of 10)	10047	10714	ENSG00000077514	POLD3	protein-coding
1061	chr12	87650544	87650855	+	313	-1.21	0.00156	0.504	Intergenic	-118113	110806294		LINC02258	ncRNA
1062	chr3	104224134	104224876	+	744	-0.63	0.00156	0.504	Intergenic	-700389	100616336	ENSG00000265328	MIR548AB	ncRNA
1063	chr19	3697226	3697857	+	633	1.01	0.00157	0.504	intron (NM_001195733, intron 1 of 16)	2927	23396	ENSG00000186111	PIP5K1C	protein-coding
1064	chr7	36115046	36115522	+	478	0.97	0.00157	0.504	Intergenic	19974	101928618	ENSG00000261184	LOC101928618	ncRNA
1065	chr8	13063447	13063931	+	486	0.97	0.00157	0.504	Intergenic	51425	57604	ENSG00000250305	TRMT9B	protein-coding
1066	chr10	114519669	114519957	+	290	0.98	0.00157	0.504	intron (NM_001352440, intron 6 of 20)	7100	3983	ENSG00000099204	ABLIM1	protein-coding
1067	chr6	39106261	39106914	+	655	0.89	0.00157	0.504	intron (NM_018322, intron 1 of 1)	8599	55776	ENSG00000112167	SAYSD1	protein-coding
1068	chr13	71579873	71580203	+	332	-0.94	0.00157	0.504	intron (NM_001366712, intron 3 of 11)	287154	1602	ENSG00000276644	DACH1	protein-coding
1069	chr5	40430298	40431126	+	830	0.71	0.00157	0.504	Intergenic	-249203	5734	ENSG00000171522	PTGER4	protein-coding
1070	chr1	55663239	55663759	+	522	-0.98	0.00157	0.504	Intergenic	281464	105378739	ENSG00000230250	LINC01753	ncRNA
1071	chr9	135762890	135763303	+	415	1.1	0.00157	0.504	intron (NM_001272003, intron 10 of 30)	60911	57582	ENSG00000107147	KCNT1	protein-coding
1072	chr3	95172535	95172927	+	394	-1.12	0.00157	0.504	Intergenic	234468	255025	ENSG00000239589	LINC00879	ncRNA
1073	chr1_KI270709v1_random	53108	53564	+	458	-0.74	0.00157	0.504	NA	NA
1074	chr5	23621686	23622190	+	506	-0.76	0.00157	0.504	Intergenic	114283	56979	ENSG00000164256	PRDM9	protein-coding
1075	chr21	36498956	36499564	+	610	0.86	0.00158	0.504	intron (NM_001146077, intron 2 of 2)	-19138	23562	ENSG00000159261	CLDN14	protein-coding
1076	chr10	82250709	82251235	+	528	0.84	0.00158	0.504	intron (NM_001370082, intron 3 of 10)	-18052	101929590	ENSG00000225738	NRG3-AS1	ncRNA
1077	chr9	136058032	136058564	+	534	1.08	0.00158	0.504	intron (NM_144653, intron 1 of 5)	36991	138151	ENSG00000148411	NACC2	protein-coding
1078	chr5	57725955	57726684	+	731	-0.73	0.00158	0.504	Intergenic	75659	101928505		LOC101928505	ncRNA
1079	chr6	3015479	3015797	+	320	1.04	0.00158	0.504	exon (NM_001290221, exon 8 of 10)	8252	401233		HTATSF1P2	pseudo
1080	chr11	116534390	116534896	+	508	0.95	0.00158	0.504	Intergenic	-104779	101929011	ENSG00000237937	LINC02702	ncRNA
1081	chr17	44328316	44328789	+	475	0.96	0.00158	0.505	Intergenic	-3682	51629	ENSG00000013306	SLC25A39	protein-coding
1082	chr13	58174349	58175031	+	684	-0.75	0.00159	0.505	intron (NR_120416, intron 1 of 2)	8863	101926897	ENSG00000277448	LINC02338	ncRNA
1083	chr11	97357931	97358202	+	273	-1.15	0.00159	0.505	Intergenic	849641	105369443	ENSG00000256684	LINC02737	ncRNA
1084	chr13	96243963	96244459	+	498	-0.91	0.00159	0.505	intron (NM_153456, intron 1 of 1)	153372	266722	ENSG00000185352	HS6ST3	protein-coding
1085	chr1	115733972	115734456	+	486	0.82	0.00159	0.505	intron (NM_001232, intron 4 of 10)	34591	845	ENSG00000118729	CASQ2	protein-coding
1086	chr9	1288654	1289076	+	424	-1.03	0.00159	0.505	Intergenic	237378	10655	ENSG00000173253	DMRT2	protein-coding
1087	chr2	202491790	202492346	+	558	1.09	0.00159	0.505	intron (NM_001204, intron 3 of 12)	115741	659	ENSG00000204217	BMPR2	protein-coding
1088	chr5	10409224	10409960	+	738	0.71	0.00159	0.505	intron (NM_001270660, intron 16 of 24)	7228	113218502		MIR10397	ncRNA
1089	chr1	87140108	87140314	+	208	1.37	0.0016	0.505	intron (NR_026989, intron 2 of 2)	8285	339524	ENSG00000267272	LINC01140	ncRNA
1090	chr10	25834812	25835428	+	618	-0.85	0.0016	0.505	Intergenic	98590	101929073	ENSG00000226304	LOC101929073	ncRNA
1091	chr3	38477120	38477776	+	658	0.9	0.0016	0.505	exon (NM_001106, exon 2 of 11)	-18824	9941	ENSG00000157036	EXOG	protein-coding
1092	chr16	72580935	72581498	+	565	0.87	0.0016	0.505	intron (NR_159372, intron 1 of 7)	83754	101927957	ENSG00000261008	LINC01572	ncRNA
1093	chr14	86702827	86703989	+	1164	-0.63	0.0016	0.505	Intergenic	-202370	283585	ENSG00000258804	LINC01148	ncRNA
1094	chr6	129189133	129189505	+	374	-0.9	0.0016	0.505	intron (NM_000426, intron 10 of 64)	306178	3908	ENSG00000196569	LAMA2	protein-coding
1095	chr3	87677190	87677851	+	663	-0.69	0.0016	0.505	Intergenic	-115186	3355	ENSG00000179097	HTR1F	protein-coding
1096	chr7	29430929	29431539	+	612	0.83	0.0016	0.505	intron (NM_001293072, intron 6 of 12)	-48478	1124	ENSG00000106069	CHN2	protein-coding
1097	chr8	21659848	21660720	+	874	0.76	0.00162	0.505	Intergenic	128591	2675	ENSG00000168546	GFRA2	protein-coding
1098	chr5	84010932	84011200	+	270	-0.89	0.00162	0.505	intron (NM_001278642, intron 8 of 9)	-290211	1404	ENSG00000145681	HAPLN1	protein-coding
1099	chr5	63294902	63295159	+	259	-1.23	0.00163	0.505	Intergenic	667262	3350	ENSG00000178394	HTR1A	protein-coding
1100	chr10	120281121	120281312	+	193	0.91	0.00163	0.505	Intergenic	74007	6144	ENSG00000122026	RPL21	protein-coding
1101	chr5	52171021	52171450	+	431	-0.92	0.00163	0.505	Intergenic	163204	105378960	ENSG00000248789	LINC02118	ncRNA
1102	chr6	81392609	81393259	+	652	-0.72	0.00163	0.505	Intergenic	359747	55603	ENSG00000112773	TENT5A	protein-coding
1103	chr6	106974892	106975162	+	272	1.24	0.00163	0.505	promoter-TSS (NM_001291739)	-298	100133941	ENSG00000272398	CD24	protein-coding
1104	chr10	9460530	9461278	+	750	-0.88	0.00163	0.505	Intergenic	-165311	101928272		LOC101928272	ncRNA
1105	chrX	31130330	31130572	+	244	-1.59	0.00163	0.505	intron (NM_000109, intron 77 of 78)	-58410	53940	ENSG00000132446	FTHL17	protein-coding
1106	chr12	54085662	54085961	+	301	1.44	0.00164	0.505	intron (NR_026655, intron 1 of 1)	-3988	100240735	ENSG00000250654	LOC100240735	ncRNA
1107	chr5	61187042	61187254	+	214	1.08	0.00164	0.505	intron (NR_109908, intron 3 of 3)	-24680	643155	ENSG00000188725	SMIM15	protein-coding
1108	chr5	153125815	153126435	+	622	-0.84	0.00164	0.505	Intergenic	-153776	101927134	ENSG00000249484	LINC01470	ncRNA
1109	chr8	114798486	114798781	+	297	-1.02	0.00164	0.505	Intergenic	869380	7227	ENSG00000104447	TRPS1	protein-coding
1110	chr11	10605856	10606498	+	644	0.84	0.00164	0.505	intron (NM_001100163, intron 12 of 20)	-37512	10894	ENSG00000133800	LYVE1	protein-coding
1111	chr8	25055917	25056354	+	439	0.93	0.00164	0.505	Intergenic	-99266	4747	ENSG00000277586	NEFL	protein-coding
1112	chr12	75635508	75636223	+	717	0.96	0.00164	0.505	Intergenic	-124256	11103	ENSG00000111615	KRR1	protein-coding
1113	chr1	88564958	88565279	+	323	1.04	0.00164	0.505	intron (NR_110682, intron 2 of 3)	-119026	5586	ENSG00000065243	PKN2	protein-coding
1114	chr21	16050132	16050708	+	578	-0.87	0.00164	0.505	Intergenic	-20068	388815		MIR99AHG	ncRNA
1115	chr17	66162501	66163134	+	635	-0.79	0.00165	0.505	intron (NM_001353129, intron 4 of 26)	29075	201134	ENSG00000154240	CEP112	protein-coding
1116	chr7	89483001	89483422	+	423	-0.91	0.00165	0.505	Intergenic	-636189	442523	ENSG00000235436	DPY19L2P4	pseudo
1117	chr21	21475690	21476171	+	483	-0.82	0.00165	0.505	intron (NM_001352592, intron 15 of 18)	261389	378828	ENSG00000238265	LINC00317	ncRNA
1118	chr5	130994422	130994669	+	249	1.1	0.00165	0.505	Intergenic	170711	3094	ENSG00000169567	HINT1	protein-coding
1119	chr11	85920799	85921183	+	386	1.03	0.00165	0.505	TTS (NM_173556)	65890	220047	ENSG00000150676	CCDC83	protein-coding
1120	chr10	1372094	1372517	+	425	-0.85	0.00165	0.505	intron (NM_018702, intron 2 of 9)	-154325	642394	ENSG00000205696	ADARB2-AS1	ncRNA
1121	chr14	86182111	86182481	+	372	-0.87	0.00165	0.505	Intergenic	247618	101928767		LINC02328	ncRNA
1122	chr4	179556738	179557408	+	672	-0.71	0.00165	0.505	Intergenic	1602076	728081	ENSG00000248197	LINC00290	ncRNA
1123	chr2	120405967	120406503	+	538	0.87	0.00165	0.505	Intergenic	60099	3625	ENSG00000163083	INHBB	protein-coding
1124	chr11	127812001	127812860	+	861	-0.83	0.00165	0.505	Intergenic	-396336	105369564	ENSG00000272575	LINC02098	ncRNA
1125	chr20	36268083	36268466	+	385	1	0.00166	0.505	Intergenic	31796	25980	ENSG00000131043	AAR2	protein-coding
1126	chr10	115693415	115694046	+	633	-0.85	0.00166	0.505	intron (NM_207303, intron 26 of 28)	501059	109623470		SNORD158	snoRNA
1127	chr1	89473078	89473497	+	421	0.82	0.00166	0.505	Intergenic	-51542	23507	ENSG00000197147	LRRC8B	protein-coding
1128	chr19	55098052	55098621	+	571	1.08	0.00166	0.505	intron (NM_001271618, intron 6 of 21)	17944	54869	ENSG00000131037	EPS8L1	protein-coding
1129	chr15	33442242	33442723	+	483	-1.03	0.00166	0.505	intron (NM_001243996, intron 1 of 102)	131515	6263	ENSG00000198838	RYR3	protein-coding
1130	chr2	207768001	207768624	+	625	0.87	0.00166	0.505	exon (NM_003468, exon 2 of 2)	1594	7855	ENSG00000163251	FZD5	protein-coding
1131	chr12	44415152	44415559	+	409	-0.86	0.00166	0.505	Intergenic	460306	4753	ENSG00000184613	NELL2	protein-coding
1132	chr2	3613266	3613819	+	555	0.92	0.00166	0.505	intron (NM_001255988, intron 2 of 4)	7490	78989	ENSG00000118004	COLEC11	protein-coding
1133	chr6	41975521	41976234	+	715	0.82	0.00166	0.505	intron (NM_001136017, intron 1 of 4)	-34029	896	ENSG00000112576	CCND3	protein-coding
1134	chr11	85349360	85349854	+	496	-0.76	0.00166	0.505	intron (NM_001142699, intron 3 of 27)	277663	1740	ENSG00000150672	DLG2	protein-coding
1135	chr5	126674529	126675222	+	695	0.78	0.00166	0.505	Intergenic	43170	389320	ENSG00000196900	TEX43	protein-coding
1136	chr7	118954335	118955258	+	925	-0.79	0.00167	0.505	Intergenic	730092	56311	ENSG00000106013	ANKRD7	protein-coding
1137	chr8	715209	715523	+	316	1.11	0.00167	0.505	intron (NR_156467, intron 2 of 5)	15858	157697	ENSG00000104714	ERICH1	protein-coding
1138	chr12	43101933	43102377	+	446	-0.98	0.00167	0.505	Intergenic	-53160	105369740	ENSG00000258331	LINC02461	ncRNA
1139	chr14	105107836	105108454	+	620	0.88	0.00167	0.505	Intergenic	13998	102723354		LINC02298	ncRNA
1140	chr5	32712094	32712481	+	389	0.9	0.00167	0.505	exon (NM_001204375, exon 1 of 8)	966	4883	ENSG00000113389	NPR3	protein-coding
1141	chr15	50259379	50259995	+	618	0.88	0.00168	0.505	intron (NM_001306146, intron 2 of 10)	6039	3067	ENSG00000140287	HDC	protein-coding
1142	chr2	6962058	6962736	+	680	0.69	0.00168	0.505	intron (NM_001349186, intron 2 of 7)	29313	9781	ENSG00000151692	RNF144A	protein-coding
1143	chr5	31531547	31532512	+	967	1.2	0.00168	0.505	promoter-TSS (NM_001100412)	64	29102	ENSG00000113360	DROSHA	protein-coding
1144	chr5	80826283	80826681	+	400	1.02	0.00168	0.505	intron (NM_002439, intron 20 of 23)	-133881	5924	ENSG00000113319	RASGRF2	protein-coding
1145	chr8	23201050	23201441	+	393	1.27	0.00168	0.505	intron (NM_003844, intron 4 of 9)	23857	8797	ENSG00000104689	TNFRSF10A	protein-coding
1146	chr11	123539275	123539692	+	419	0.85	0.00168	0.505	intron (NM_020716, intron 1 of 19)	13857	57476	ENSG00000023171	GRAMD1B	protein-coding
1147	chr18	80048718	80049207	+	491	1.01	0.00168	0.505	3' UTR (NM_001171967, exon 6 of 6)	14528	79863	ENSG00000101546	RBFA	protein-coding
1148	chr1	200439046	200439310	+	266	-1.18	0.00168	0.505	Intergenic	-29142	23528	ENSG00000162702	ZNF281	protein-coding
1149	chr5	132510008	132510480	+	474	0.99	0.00169	0.505	Intergenic	-19471	3659	ENSG00000125347	IRF1	protein-coding
1150	chr2	88552124	88552558	+	436	1	0.00169	0.505	intron (NR_110236, intron 2 of 2)	13621	101928371	ENSG00000225420	LOC101928371	ncRNA
1151	chr5	170515493	170516370	+	879	0.73	0.00169	0.505	intron (NM_001278339, intron 1 of 7)	11911	30820	ENSG00000182132	KCNIP1	protein-coding
1152	chr12	71156844	71157152	+	310	-0.95	0.00169	0.505	intron (NM_001369760, intron 1 of 7)	811	7103	ENSG00000127324	TSPAN8	protein-coding
1153	chr5	1997884	1998691	+	809	0.81	0.00169	0.505	Intergenic	110956	101929081	ENSG00000249326	CTD-2194D22.4	ncRNA
1154	chr9	112075028	112075324	+	298	1.39	0.00169	0.505	intron (NM_022486, intron 12 of 16)	100121	64420	ENSG00000106868	SUSD1	protein-coding
1155	chr14	105378817	105379362	+	547	0.89	0.00169	0.506	intron (NM_015197, intron 9 of 23)	-19449	647310	ENSG00000226174	TEX22	protein-coding
1156	chr21	16383130	16383871	+	743	-0.7	0.0017	0.506	intron (NR_027790, intron 4 of 7)	-35703	388815		MIR99AHG	ncRNA
1157	chr2	62512734	62513610	+	878	0.72	0.0017	0.506	Intergenic	-6977	200728	ENSG00000186889	TMEM17	protein-coding
1158	chr18	50215167	50215734	+	569	0.88	0.0017	0.506	Intergenic	-20303	4645	ENSG00000167306	MYO5B	protein-coding
1159	chr6	73060480	73061104	+	626	-0.81	0.0017	0.506	intron (NM_001160132, intron 3 of 13)	82722	100873997	ENSG00000229154	KCNQ5-AS1	ncRNA
1160	chr2	8301942	8302401	+	461	0.8	0.00171	0.508	intron (NR_034135, intron 2 of 8)	26248	339789	ENSG00000236790	LINC00299	ncRNA
1161	chr5	166220703	166220969	+	268	1	0.00171	0.508	Intergenic	705534	102557615	ENSG00000254130	LINC01947	ncRNA
1162	chr19	16429225	16430158	+	935	0.83	0.00171	0.508	intron (NM_021235, intron 7 of 22)	42279	58513	ENSG00000127527	EPS15L1	protein-coding
1163	chr2	85133032	85133962	+	932	0.8	0.00172	0.508	5' UTR (NM_031283, exon 1 of 12)	105	83439	ENSG00000152284	TCF7L1	protein-coding
1164	chr4	6191050	6191521	+	473	0.96	0.00172	0.508	intron (NM_144720, intron 1 of 12)	3334	152789	ENSG00000152969	JAKMIP1	protein-coding
1165	chr12	113865962	113866491	+	531	0.94	0.00172	0.508	intron (NM_001146698, intron 21 of 24)	-92543	100506465	ENSG00000249550	LINC01234	ncRNA
1166	chr8	601854	602228	+	376	1.12	0.00172	0.508	Intergenic	-56260	157695	ENSG00000180190	TDRP	protein-coding
1167	chr17	68383539	68383889	+	352	1.09	0.00173	0.508	intron (NM_001352899, intron 8 of 12)	-29909	5573	ENSG00000108946	PRKAR1A	protein-coding
1168	chr16	52446536	52447206	+	672	-0.83	0.00173	0.508	intron (NM_001146188, intron 5 of 7)	100272	27324	ENSG00000103460	TOX3	protein-coding
1169	chr15	72734867	72735166	+	301	1.32	0.00173	0.508	intron (NM_033028, intron 12 of 15)	-47819	100287559	ENSG00000260898	ADPGK-AS1	ncRNA
1170	chr14	100158789	100159353	+	566	0.91	0.00173	0.508	intron (NM_206918, intron 1 of 2)	574	123099	ENSG00000168350	DEGS2	protein-coding
1171	chr5	124243629	124244329	+	702	0.75	0.00173	0.508	intron (NR_125774, intron 4 of 5)	194541	103724389		LINC01170	ncRNA
1172	chr5	64354192	64354714	+	524	-0.87	0.00173	0.508	intron (NM_001113561, intron 7 of 7)	-151562	401190	ENSG00000186479	RGS7BP	protein-coding
1173	chr7	48887075	48887408	+	335	0.91	0.00174	0.508	Intergenic	-37306	168448	ENSG00000218305	CDC14C	protein-coding
1174	chr4	160997061	160997948	+	889	-1.34	0.00174	0.508	Intergenic	-1025229	101928052	ENSG00000249419	LOC101928052	ncRNA
1175	chr1	212949776	212950457	+	683	0.91	0.00174	0.508	promoter-TSS (NM_024749)	-425	79805	ENSG00000143494	VASH2	protein-coding
1176	chr18	14085382	14086217	+	837	0.61	0.00174	0.508	intron (NR_033354, intron 1 of 5)	46636	162655	ENSG00000175322	ZNF519	protein-coding
1177	chr5	53665304	53665548	+	246	1.17	0.00174	0.508	intron (NR_134474, intron 5 of 5)	104787	4724	ENSG00000164258	NDUFS4	protein-coding
1178	chr10	57124841	57125745	+	906	-0.62	0.00174	0.508	Intergenic	179266	100500834	ENSG00000264747	MIR3924	ncRNA
1179	chr4	22377473	22377881	+	410	-0.95	0.00175	0.508	Intergenic	-38011	100505912		LOC100505912	ncRNA
1180	chr9	127522153	127522500	+	349	1.07	0.00175	0.508	intron (NM_022833, intron 5 of 13)	46747	64855	ENSG00000136830	NIBAN2	protein-coding
1181	chr13	104996860	104997536	+	678	-0.83	0.00175	0.508	Intergenic	-468669	267012	ENSG00000182346	DAOA	protein-coding
1182	chr8	11514997	11515396	+	401	0.94	0.00175	0.508	intron (NM_001330465, intron 1 of 11).2	20809	640	ENSG00000136573	BLK	protein-coding
1183	chr17	77772089	77772713	+	626	0.98	0.00175	0.508	Intergenic	-43842	100132174	ENSG00000267790	LINC01987	ncRNA
1184	chr14	44156865	44157673	+	810	-0.75	0.00175	0.508	Intergenic	350014	84075	ENSG00000189139	FSCB	protein-coding
1185	chr2	4933137	4933489	+	354	0.96	0.00176	0.508	Intergenic	-277091	727982	ENSG00000231532	LINC01249	ncRNA
1186	chr20	47283349	47284076	+	729	0.76	0.00176	0.508	intron (NM_001281774, intron 9 of 23)	-34790	100131496	ENSG00000267882	LOC100131496	ncRNA
1187	chr3	180082611	180082956	+	347	-0.94	0.00176	0.508	Intergenic	-45846	51555	ENSG00000114757	PEX5L	protein-coding
1188	chr1	236651133	236651447	+	316	0.93	0.00176	0.508	Intergenic	-35164	88	ENSG00000077522	ACTN2	protein-coding
1189	chr17	62517547	62517920	+	375	1.1	0.00177	0.508	intron (NM_001330418, intron 3 of 21)	36620	11011	ENSG00000146872	TLK2	protein-coding
1190	chr11	103821567	103822197	+	632	-0.68	0.00177	0.508	Intergenic	-28024	100616457	ENSG00000264200	MIR4693	ncRNA
1191	chr1	228304652	228305182	+	532	0.82	0.00177	0.508	intron (NM_001271223, intron 53 of 115)	-91253	574407	ENSG00000162913	OBSCN-AS1	ncRNA
1192	chr10	131533331	131533542	+	213	1.13	0.00177	0.508	Intergenic	-221715	256536	ENSG00000176769	TCERG1L	protein-coding
1193	chr7	157692257	157692867	+	612	0.82	0.00177	0.508	intron (NM_130843, intron 11 of 21)	-118140	406945	ENSG00000207960	MIR153-2	ncRNA
1194	chr4	5247887	5248726	+	841	-0.77	0.00177	0.508	intron (NM_001306082, intron 4 of 12)	196826	55351	ENSG00000152953	STK32B	protein-coding
1195	chr5	15831167	15831857	+	692	0.74	0.00177	0.508	intron (NM_001278317, intron 2 of 3)	-103670	100126347	ENSG00000216077	MIR887	ncRNA
1196	chr9	103724216	103724654	+	440	-0.93	0.00177	0.508	Intergenic	-275274	101928523	ENSG00000285483	LOC101928523	ncRNA
1197	chr5	174293236	174294205	+	971	0.7	0.00177	0.508	Intergenic	-42634	101928176	ENSG00000249306	LINC01411	ncRNA
1198	chr8	110198067	110198471	+	406	-0.79	0.00177	0.508	Intergenic	-222498	27012	ENSG00000164794	KCNV1	protein-coding
1199	chr2	24904864	24905405	+	543	0.89	0.00177	0.508	intron (NM_001320613, intron 2 of 21)	15103	109	ENSG00000138031	ADCY3	protein-coding
1200	chr4	100714140	100714407	+	269	-1.41	0.00178	0.508	Intergenic	-39160	100874275	ENSG00000250223	LINC01216	ncRNA
1201	chr3	34072881	34073279	+	400	0.97	0.00178	0.508	Intergenic	274450	10015	ENSG00000170248	PDCD6IP	protein-coding
1202	chr9	32566957	32567221	+	266	1.23	0.00178	0.508	TTS (NR_146061)	6070	4712	ENSG00000165264	NDUFB6	protein-coding
1203	chr2	125515503	125516350	+	849	0.77	0.00178	0.508	Intergenic	602059	105373600	ENSG00000226813	LINC01941	ncRNA
1204	chr20	36128515	36129168	+	655	0.9	0.00178	0.508	intron (NM_001258330, intron 3 of 20)	-25899	2036	ENSG00000088367	EPB41L1	protein-coding
1205	chr15	91088881	91089565	+	686	0.75	0.00178	0.508	Intergenic	-10365	9899	ENSG00000185518	SV2B	protein-coding
1206	chr21	28100283	28100829	+	548	-0.82	0.00179	0.508	intron (NR_126011, intron 1 of 2)	10153	284825	ENSG00000232079	LINC01697	ncRNA
1207	chr3	121963593	121964018	+	427	0.88	0.00179	0.508	Intergenic	58442	286676	ENSG00000145103	ILDR1	protein-coding
1208	chr20	62175408	62175766	+	360	1.21	0.00179	0.508	intron (NR_125980, intron 11 of 12)	-7438	26164	ENSG00000101181	MTG2	protein-coding
1209	chr14	28231010	28231347	+	339	0.85	0.00179	0.508	Intergenic	534141	103695363		FOXG1-AS1	ncRNA
1210	chr1	9417828	9418209	+	383	1.18	0.00179	0.508	Intergenic	10898	100506022	ENSG00000284693	LINC02606	ncRNA
1211	chr7	38497913	38498304	+	393	0.88	0.00179	0.508	intron (NM_001635, intron 3 of 20)	133265	273	ENSG00000078053	AMPH	protein-coding
1212	chr5	105486027	105486368	+	343	-1.01	0.0018	0.508	Intergenic	386723	9366	ENSG00000232159	RAB9BP1	pseudo
1213	chr13	104020361	104020761	+	402	-1.16	0.0018	0.508	Intergenic	595361	104326190	ENSG00000234551	LINC01309	ncRNA
1214	chr20	13609050	13609858	+	810	-0.65	0.0018	0.508	intron (NM_001323604, intron 4 of 14)	29478	55617	ENSG00000089123	TASP1	protein-coding
1215	chr7	4536253	4536613	+	362	1	0.0018	0.508	Intergenic	-145862	221937	ENSG00000164916	FOXK1	protein-coding
1216	chr13	68505783	68506281	+	500	-0.83	0.0018	0.508	Intergenic	379293	338862	ENSG00000281778	LINC00550	ncRNA
1217	chr2	226676195	226676564	+	371	-0.93	0.0018	0.508	Intergenic	-17586	100847053	ENSG00000263363	MIR5702	ncRNA
1218	chr2	31391501	31392095	+	596	-0.82	0.0018	0.508	intron (NM_000379, intron 6 of 35)	22944	7498	ENSG00000158125	XDH	protein-coding
1219	chr6	79166952	79167260	+	310	-1.02	0.0018	0.508	Intergenic	-66568	100288198	ENSG00000270362	HMGN3-AS1	ncRNA
1220	chr12	121244237	121244843	+	608	0.83	0.00181	0.508	intron (NM_172215, intron 15 of 15)	30045	10645	ENSG00000110931	CAMKK2	protein-coding
1221	chr2	208818713	208819517	+	806	-0.74	0.00181	0.508	intron (NR_136588, intron 3 of 5)	276473	101927960		LOC101927960	ncRNA
1222	chr7	88700666	88701051	+	387	0.85	0.00181	0.508	Intergenic	-58842	219578	ENSG00000182348	ZNF804B	protein-coding
1223	chr3	8618577	8619286	+	711	0.67	0.00181	0.508	TTS (NM_015931)	25867	51066	ENSG00000125046	SSUH2	protein-coding
1224	chr17	32021842	32022524	+	684	0.83	0.00181	0.508	exon (NM_001321350, exon 4 of 15)	1047	114659	ENSG00000185158	LRRC37B	protein-coding
1225	chr1	167597541	167598010	+	471	0.83	0.00181	0.508	Intergenic	-32418	92241	ENSG00000198771	RCSD1	protein-coding
1226	chr8	38571712	38572542	+	832	0.82	0.00181	0.508	Intergenic	29130	286140		RNF5P1	pseudo
1227	chr8	75367858	75368278	+	422	-0.92	0.00182	0.508	Intergenic	-39581	3174	ENSG00000164749	HNF4G	protein-coding
1228	chr4	188547997	188548438	+	443	-0.77	0.00182	0.508	intron (NR_033869, intron 4 of 4)	92639	401164	ENSG00000249378	LINC01060	ncRNA
1229	chr5	78718816	78719334	+	520	0.93	0.00182	0.508	Intergenic	-70303	10184	ENSG00000145685	LHFPL2	protein-coding
1230	chr5	106970535	106971489	+	956	-0.68	0.00182	0.508	intron (NR_104671, intron 1 of 3)	40002	102467213	ENSG00000251027	LINC01950	ncRNA
1231	chr7	84627697	84628131	+	436	-0.85	0.00182	0.508	Intergenic	95438	101927378	ENSG00000235139	LOC101927378	ncRNA
1232	chr5	17932466	17933017	+	553	0.69	0.00182	0.508	Intergenic	125467	646241		LINC02223	ncRNA
1233	chr2	65824143	65824401	+	260	1.08	0.00182	0.508	Intergenic	-391673	200734	ENSG00000198369	SPRED2	protein-coding
1234	chr2	10894133	10894815	+	684	0.67	0.00182	0.508	Intergenic	16207	101929733	ENSG00000271952	LINC01954	ncRNA
1235	chr12	39579935	39580306	+	373	-1.12	0.00183	0.508	intron (NM_005164, intron 7 of 9)	39683	225	ENSG00000173208	ABCD2	protein-coding
1236	chr6	54625776	54626070	+	296	-0.99	0.00183	0.508	Intergenic	-220848	222584	ENSG00000168143	FAM83B	protein-coding
1237	chr4	178876074	178876910	+	838	-0.8	0.00183	0.508	Intergenic	-968556	101928656	ENSG00000251504	LINC01099	ncRNA
1238	chr10	66529641	66529903	+	264	-1.2	0.00183	0.508	intron (NM_001127384, intron 10 of 17)	-396264	347731	ENSG00000198739	LRRTM3	protein-coding
1239	chr2	61422385	61422924	+	541	0.82	0.00183	0.508	intron (NM_014709, intron 1 of 79)	-5277	100124537	ENSG00000206937	SNORA70B	snoRNA
1240	chr10	6605505	6605820	+	317	0.97	0.00183	0.508	Intergenic	-13054	101928150		LINC02648	ncRNA
1241	chr18	21289018	21289256	+	240	1.14	0.00184	0.508	intron (NM_001142966, intron 1 of 32)	46895	80000	ENSG00000141449	GREB1L	protein-coding
1242	chr1	205313629	205314177	+	550	1.02	0.00184	0.508	intron (NM_030952, intron 1 of 6)	7842	81788	ENSG00000163545	NUAK2	protein-coding
1243	chr5	60056676	60056971	+	297	-1.03	0.00184	0.508	intron (NM_001349243, intron 2 of 16)	-163097	5144	ENSG00000113448	PDE4D	protein-coding
1244	chr1	69555982	69556473	+	493	-0.91	0.00184	0.508	Intergenic	-11107	57554	ENSG00000033122	LRRC7	protein-coding
1245	chr4	1574688	1575847	+	1161	0.81	0.00184	0.508	Intergenic	108724	152877	ENSG00000174137	FAM53A	protein-coding
1246	chr10	27473225	27473595	+	372	-1.01	0.00184	0.508	Intergenic	-30764	22931	ENSG00000099246	RAB18	protein-coding
1247	chr12	67982861	67983475	+	616	-0.84	0.00184	0.508	Intergenic	-6277	100885789	ENSG00000255733	IFNG-AS1	ncRNA
1248	chr2	184821196	184821656	+	462	-0.94	0.00184	0.508	intron (NM_194250, intron 1 of 3)	222897	91752	ENSG00000170396	ZNF804A	protein-coding
1249	chr7	22083090	22083370	+	282	1.1	0.00184	0.508	Intergenic	110515	9771	ENSG00000136237	RAPGEF5	protein-coding
1250	chr16	87305327	87305736	+	411	0.93	0.00185	0.508	intron (NM_001256917, intron 4 of 4)	11861	100506581	ENSG00000260456	C16orf95	protein-coding
1251	chr1	205354683	205355118	+	437	1	0.00185	0.508	intron (NM_001271865, intron 2 of 7)	2022	55220	ENSG00000162873	KLHDC8A	protein-coding
1252	chr2	193787599	193788307	+	710	-0.77	0.00185	0.508	Intergenic	-556316	101927406	ENSG00000225539	LINC01821	ncRNA
1253	chr8	57316749	57317138	+	391	-0.9	0.00185	0.508	Intergenic	-26844	101929488	ENSG00000253871	LOC101929488	ncRNA
1254	chr9	133534619	133535083	+	466	1	0.00185	0.508	5' UTR (NM_014694, exon 1 of 19)	147	9719	ENSG00000197859	ADAMTSL2	protein-coding
1255	chr14	25213802	25214282	+	482	-0.88	0.00185	0.508	Intergenic	-163745	29091	ENSG00000168952	STXBP6	protein-coding
1256	chr18	39093723	39094382	+	661	-0.95	0.00185	0.508	Intergenic	528123	100126323	ENSG00000283615	MIR924	ncRNA
1257	chr11	2463717	2464076	+	361	1.03	0.00185	0.508	intron (NM_181798, intron 1 of 15)	2442	3784	ENSG00000053918	KCNQ1	protein-coding
1258	chr17	42338678	42339341	+	665	0.86	0.00186	0.508	intron (NM_001369512, intron 5 of 23)	49433	6774	ENSG00000168610	STAT3	protein-coding
1259	chr16	74363657	74364992	+	1337	0.72	0.00186	0.508	intron (NR_026950, intron 1 of 14)	3931	283922	ENSG00000214331	LOC283922	pseudo
1260	chr10	97533300	97533472	+	174	1.17	0.00186	0.508	intron (NM_024954, intron 1 of 2)	34462	80019	ENSG00000165886	UBTD1	protein-coding
1261	chr3	196968437	196968968	+	533	1	0.00186	0.508	5' UTR (NM_025163, exon 1 of 3)	131	80235	ENSG00000119227	PIGZ	protein-coding
1262	chr3	9981706	9982306	+	602	0.97	0.00186	0.508	intron (NM_018447, intron 2 of 8)	-4887	442075		EMC3-AS1	ncRNA
1263	chr9	8151452	8151923	+	473	-0.84	0.00186	0.508	Intergenic	-351909	90871	ENSG00000137038	DMAC1	protein-coding
1264	chr12	121618308	121618852	+	546	1.09	0.00186	0.508	Intergenic	-7970	84876		ORAI1	protein-coding
1265	chr14	39925453	39926034	+	583	-0.85	0.00187	0.508	Intergenic	-493243	254170	ENSG00000165355	FBXO33	protein-coding
1266	chr3	109845813	109846154	+	343	-0.89	0.00187	0.508	Intergenic	243155	100616129	ENSG00000265956	MIR4445	ncRNA
1267	chr11	131517323	131517637	+	316	0.93	0.00187	0.508	intron (NM_001352003, intron 1 of 8)	23387	101929653	ENSG00000237654	LOC101929653	ncRNA
1268	chr5	123565665	123566247	+	584	-0.7	0.00187	0.508	intron (NM_001044723, intron 3 of 12)	20539	1456	ENSG00000151292	CSNK1G3	protein-coding
1269	chr5	64386451	64387249	+	800	-0.65	0.00187	0.508	Intergenic	-119165	401190	ENSG00000186479	RGS7BP	protein-coding
1270	chr5	14286512	14286922	+	412	1.05	0.00187	0.508	intron (NM_007118, intron 3 of 56)	143375	7204	ENSG00000038382	TRIO	protein-coding
1271	chr12	75271478	75271772	+	296	1.07	0.00188	0.508	Intergenic	36885	100130268	ENSG00000254451	LOC100130268	ncRNA
1272	chr10	119133587	119134379	+	794	0.76	0.00188	0.508	intron (NM_207009, intron 8 of 8)	29870	404636	ENSG00000119979	DENND10	protein-coding
1273	chr21	23592743	23593257	+	516	-0.97	0.00188	0.508	Intergenic	-208165	266917	ENSG00000228592	D21S2088E	ncRNA
1274	chr9	80769593	80770016	+	425	-1.02	0.00188	0.508	Intergenic	794781	101927477		LINC01507	ncRNA
1275	chr15	78640288	78641123	+	837	0.78	0.00188	0.508	intron (NM_001256567, intron 1 of 4)	505	1143	ENSG00000117971	CHRNB4	protein-coding
1276	chr2	138755032	138755640	+	610	-0.8	0.00189	0.508	intron (NM_007226, intron 1 of 1)	25054	11249	ENSG00000144227	NXPH2	protein-coding
1277	chr13	82425202	82425584	+	384	-1.04	0.00189	0.508	Intergenic	-1198410	100861546	ENSG00000260094	LINC00564	ncRNA
1278	chr7	20341531	20342106	+	577	0.82	0.00189	0.508	intron (NM_002214, intron 1 of 13)	-10056	101927811	ENSG00000271133	LOC101927811	ncRNA
1279	chr18	53162674	53163233	+	561	-0.77	0.00189	0.508	intron (NM_005215, intron 8 of 28)	-74148	100616232	ENSG00000263872	MIR4528	ncRNA
1280	chr3	88455296	88455619	+	325	-1.04	0.00189	0.508	intron (NM_001368168, intron 2 of 2)	117001	111064647		CSNKA2IP	protein-coding
1281	chr8	100899666	100900118	+	454	0.89	0.00189	0.508	Intergenic	50679	7534	ENSG00000164924	YWHAZ	protein-coding
1282	chr5	78633813	78634365	+	554	0.85	0.00189	0.508	intron (NM_005779, intron 1 of 4)	14683	10184	ENSG00000145685	LHFPL2	protein-coding
1283	chr7	135582268	135582970	+	704	0.88	0.00189	0.508	intron (NM_001329434, intron 7 of 42)	24702	23165	ENSG00000155561	NUP205	protein-coding
1284	chr2	43163705	43164074	+	371	1.13	0.00189	0.508	Intergenic	-61444	100506047		LINC02580	ncRNA
1285	chr16	60467968	60468403	+	437	-0.93	0.0019	0.509	Intergenic	-108392	729159		NPAP1L	protein-coding
1286	chr8	112639368	112640427	+	1061	-0.73	0.0019	0.509	intron (NM_001363185, intron 18 of 66)	-3596	100302225	ENSG00000238399	MIR2053	ncRNA
1287	chr11	81370661	81371062	+	403	-1.01	0.0019	0.509	Intergenic	519975	100422823	ENSG00000264110	MIR4300	ncRNA
1288	chr3	169756542	169757375	+	835	0.73	0.0019	0.509	Intergenic	8102	7012	ENSG00000277925	TERC	ncRNA
1289	chr2	120432933	120433416	+	485	0.9	0.0019	0.509	Intergenic	33175	84931	ENSG00000280409	LINC01101	ncRNA
1290	chr10	105876558	105877319	+	763	0.72	0.00191	0.511	Intergenic	-56605	101927549		LINC02627	ncRNA
1291	chr5	22681859	22682304	+	447	-0.86	0.00191	0.511	intron (NM_004061, intron 1 of 14)	171263	1010	ENSG00000154162	CDH12	protein-coding
1292	chr14	26550454	26551030	+	578	-0.87	0.00191	0.511	intron (NM_001366391, intron 2 of 5)	2688	4857	ENSG00000139910	NOVA1	protein-coding
1293	chrX	114853604	114853966	+	364	-1.25	0.00191	0.511	intron (NM_001256760, intron 6 of 6)	30331	554212	ENSG00000199001	MIR448	ncRNA
1294	chr7	128351366	128351856	+	492	0.92	0.00192	0.511	exon (NM_001174164, exon 6 of 6)	-7703	55131	ENSG00000106344	RBM28	protein-coding
1295	chr8	108708084	108708579	+	497	-0.77	0.00192	0.511	intron (NR_136411, intron 1 of 3)	79263	157753	ENSG00000164841	TMEM74	protein-coding
1296	chr6	158152300	158152605	+	307	1.12	0.00192	0.511	intron (NM_032861, intron 3 of 16)	15810	84947	ENSG00000122335	SERAC1	protein-coding
1297	chr5	179450100	179450656	+	558	0.78	0.00192	0.512	Intergenic	66333	100128340		LOC100128340	ncRNA
1298	chr3	190929480	190930077	+	599	-0.78	0.00193	0.512	Intergenic	51848	100170222		SNAR-I	snRNA
1299	chr3	4912838	4913546	+	710	0.72	0.00193	0.512	intron (NR_125916, intron 1 of 2)	-6691	100507582	ENSG00000235831	BHLHE40-AS1	ncRNA
1300	chr13	27555485	27555952	+	469	-0.9	0.00193	0.512	intron (NM_153371, intron 7 of 9)	64811	222484	ENSG00000139517	LNX2	protein-coding
1301	chr16	58963419	58964288	+	871	-0.68	0.00193	0.512	Intergenic	-229537	2806	ENSG00000125166	GOT2	protein-coding
1302	chr5	51092767	51093129	+	364	-1.06	0.00193	0.512	Intergenic	-122761	100287592	ENSG00000251573	LINC02106	ncRNA
1303	chr12	99641260	99641826	+	568	-0.8	0.00194	0.512	intron (NM_152788, intron 9 of 25)	-6210	196472	ENSG00000180219	FAM71C	protein-coding
1304	chr17	16482969	16483582	+	615	0.83	0.00194	0.512	intron (NM_207387, intron 1 of 2)	8918	388341	ENSG00000181350	LRRC75A	protein-coding
1305	chr17	1789127	1789570	+	445	1.18	0.00195	0.514	intron (NM_052928, intron 5 of 10)	17677	5176	ENSG00000132386	SERPINF1	protein-coding
1306	chr2	199265741	199266204	+	465	-1.04	0.00195	0.515	Intergenic	191967	23314	ENSG00000119042	SATB2	protein-coding
1307	chr11	113981988	113982513	+	527	0.88	0.00195	0.515	intron (NM_213621, intron 4 of 7)	4750	3359	ENSG00000166736	HTR3A	protein-coding
1308	chr3	76961431	76962420	+	991	0.67	0.00195	0.515	Intergenic	-78174	6092	ENSG00000185008	ROBO2	protein-coding
1309	chr6	18504079	18504493	+	416	0.87	0.00195	0.515	Intergenic	-18461	105374956		MIR548A1HG	ncRNA
1310	chr5	158812155	158812858	+	705	0.72	0.00195	0.515	intron (NM_001324107, intron 8 of 15)	285450	1879	ENSG00000164330	EBF1	protein-coding
1311	chr16	49309488	49309928	+	442	-0.81	0.00196	0.515	Intergenic	-27870	869	ENSG00000102924	CBLN1	protein-coding
1312	chr2	91499373	91500074	+	703	0.67	0.00196	0.515	Intergenic	160226	654342		LSP1P4	pseudo
1313	chr9	93586675	93587129	+	456	0.89	0.00196	0.515	intron (NM_005392, intron 1 of 21)	-7939	100847045	ENSG00000283146	MIR548AU	ncRNA
1314	chr12	97302923	97303149	+	228	1.07	0.00196	0.515	Intergenic	-159740	196475	ENSG00000255794	RMST	ncRNA
1315	chr9	124691239	124691482	+	245	-1.17	0.00197	0.516	intron (NR_038975, intron 1 of 1)	-1082	406954	ENSG00000207595	MIR181A2	ncRNA
1316	chr10	91881330	91881889	+	561	0.86	0.00197	0.516	Intergenic	27877	143282	ENSG00000174721	FGFBP3	protein-coding
1317	chr8	88781821	88782339	+	520	-0.85	0.00197	0.516	Intergenic	-454597	4325	ENSG00000156103	MMP16	protein-coding
1318	chr4	43646390	43646682	+	294	-1.27	0.00197	0.516	Intergenic	-153993	105374436	ENSG00000248143	LINC02383	ncRNA
1319	chr12	85983623	85984172	+	551	-0.81	0.00197	0.516	intron (NM_001351284, intron 4 of 5)	109602	4922	ENSG00000133636	NTS	protein-coding
1320	chr4	84636468	84636878	+	412	0.97	0.00197	0.516	intron (NM_001263, intron 8 of 12)	53546	1040	ENSG00000163624	CDS1	protein-coding
1321	chr19	22989614	22990184	+	572	-0.92	0.00197	0.516	intron (NM_001267716, intron 1 of 3)	13277	388523	ENSG00000269067	ZNF728	protein-coding
1322	chr1	188634397	188634669	+	274	-0.99	0.00198	0.516	Intergenic	1190905	106144535		LINC01037	ncRNA
1323	chr5	29403339	29403779	+	442	0.85	0.00198	0.516	Intergenic	-7583	101929681		LINC02064	ncRNA
1324	chr5	62944002	62944241	+	241	-1.12	0.00199	0.517	Intergenic	365302	100130733	ENSG00000186105	LRRC70	protein-coding
1325	chr11	119121008	119121900	+	894	0.89	0.00199	0.517	promoter-TSS (NM_001351964)	-69	25988	ENSG00000172273	HINFP	protein-coding
1326	chr5	5801139	5801660	+	523	0.88	0.00199	0.517	Intergenic	378722	23379	ENSG00000164151	ICE1	protein-coding
1327	chr12	110617846	110618350	+	506	1.02	0.00199	0.517	intron (NM_001173976, intron 2 of 14)	3969	79600	ENSG00000204852	TCTN1	protein-coding
1328	chr6	62285581	62286244	+	665	0.74	0.00199	0.517	exon (NM_001350622, exon 1 of 10)	313	202559	ENSG00000112232	KHDRBS2	protein-coding
1329	chr7	4655382	4655846	+	466	1.02	0.00199	0.517	Intergenic	-26681	221937	ENSG00000164916	FOXK1	protein-coding
1330	chr10	9554091	9554655	+	566	-0.77	0.00199	0.517	Intergenic	-258780	101928272		LOC101928272	ncRNA
1331	chr21	20553005	20553556	+	553	-0.75	0.002	0.517	Intergenic	249828	387486	ENSG00000224924	LINC00320	ncRNA
1332	chr3	166001872	166002284	+	414	0.92	0.002	0.517	Intergenic	-164655	590	ENSG00000114200	BCHE	protein-coding
1333	chr3	109910813	109911153	+	342	1.12	0.002	0.517	Intergenic	308155	100616129	ENSG00000265956	MIR4445	ncRNA
1334	chr10	102525255	102525727	+	474	0.88	0.002	0.517	intron (NM_001178133, intron 2 of 10)	21519	51684	ENSG00000107882	SUFU	protein-coding
1335	chr4	113564997	113565490	+	495	0.92	0.00201	0.517	intron (NM_001221, intron 4 of 18)	196495	817	ENSG00000145349	CAMK2D	protein-coding
1336	chr5	54857425	54857769	+	346	1.01	0.00201	0.517	Intergenic	-113339	102467080		LOC102467080	ncRNA
1337	chr7	10011406	10012344	+	940	0.65	0.00201	0.517	Intergenic	377605	168741		PER4	pseudo
1338	chr8	109903800	109904760	+	962	-0.66	0.00201	0.517	Intergenic	71491	27012	ENSG00000164794	KCNV1	protein-coding
1339	chr2	392710	393362	+	654	0.79	0.00201	0.517	Intergenic	76752	105373350		LINC01865	ncRNA
1340	chr14	41164558	41164783	+	227	-1.08	0.00201	0.517	Intergenic	209959	644919		LINC02315	ncRNA
1341	chr6	23540253	23540643	+	392	-0.99	0.00201	0.517	Intergenic	-585767	140767	ENSG00000152954	NRSN1	protein-coding
1342	chr2	148255435	148255741	+	308	1.07	0.00201	0.517	intron (NM_018328, intron 4 of 14)	-233984	5000	ENSG00000115947	ORC4	protein-coding
1343	chr2	26848296	26848703	+	409	0.89	0.00202	0.517	promoter-TSS (NM_001253724)	75	56896	ENSG00000157851	DPYSL5	protein-coding
1344	chr1	224433878	224434251	+	375	1.23	0.00202	0.517	promoter-TSS (NM_001322304)	235	80232	ENSG00000162923	WDR26	protein-coding
1345	chr2	9422545	9424145	+	1602	0.79	0.00202	0.517	promoter-TSS (NM_001321834)	-167	9270	ENSG00000119185	ITGB1BP1	protein-coding
1346	chr3	20862804	20863274	+	472	0.89	0.00202	0.518	Intergenic	520571	101927829	ENSG00000231304	LOC101927829	ncRNA
1347	chr4	36096567	36096900	+	335	-0.91	0.00202	0.518	intron (NR_146894, intron 27 of 32)	147206	116984	ENSG00000047365	ARAP2	protein-coding
1348	chr7	156962240	156962518	+	280	1.06	0.00202	0.518	intron (NM_001353366, intron 5 of 10)	12667	64434	ENSG00000146909	NOM1	protein-coding
1349	chr7	57654155	57654482	+	329	0.96	0.00203	0.518	Intergenic	204141	441234	ENSG00000182111	ZNF716	protein-coding
1350	chr14	28160382	28160976	+	596	-0.88	0.00203	0.518	Intergenic	-487458	728755	ENSG00000258932	LOC728755	ncRNA
1351	chr2	120967098	120967446	+	350	0.99	0.00203	0.518	intron (NM_005270, intron 5 of 13)	174991	2736	ENSG00000074047	GLI2	protein-coding
1352	chr15	23840000	23840297	+	299	-1.11	0.00203	0.518	Intergenic	-134999	105370731		PWRN4	ncRNA
1353	chr2	71163802	71164109	+	309	1.27	0.00203	0.518	Intergenic	33321	10199	ENSG00000124383	MPHOSPH10	protein-coding
1354	chr6	140487314	140487808	+	496	-0.86	0.00203	0.518	Intergenic	-196253	100616180	ENSG00000264390	MIR4465	ncRNA
1355	chr9	106143106	106143454	+	350	-0.97	0.00203	0.518	Intergenic	448739	55151	ENSG00000095209	TMEM38B	protein-coding
1356	chr1	103825773	103826206	+	435	-1.03	0.00204	0.518	Intergenic	76148	277	ENSG00000174876	AMY1B	protein-coding
1357	chr8	111753842	111754531	+	691	-0.63	0.00204	0.518	Intergenic	377547	105375706	ENSG00000253434	LINC02237	ncRNA
1358	chr14	58396012	58396345	+	335	1.18	0.00204	0.518	intron (NM_207377, intron 1 of 4)	248	387990	ENSG00000196860	TOMM20L	protein-coding
1359	chr7	73005506	73006292	+	788	0.99	0.00204	0.518	promoter-TSS (NR_040582)	44	442578		STAG3L3	pseudo
1360	chr3	186417691	186418635	+	946	0.6	0.00205	0.518	Intergenic	-22182	107986164	ENSG00000234548	LINC02020	ncRNA
1361	chr11	18932361	18932793	+	434	0.84	0.00205	0.518	Intergenic	2425	259249	ENSG00000170255	MRGPRX1	protein-coding
1362	chr16	61490524	61491012	+	490	-1.03	0.00205	0.518	Intergenic	-435002	100616345	ENSG00000283795	MIR4426	ncRNA
1363	chr8	108697736	108698331	+	597	-0.73	0.00205	0.518	intron (NR_136411, intron 1 of 3)	89561	157753	ENSG00000164841	TMEM74	protein-coding
1364	chr1	215214351	215214716	+	367	0.84	0.00205	0.518	intron (NM_001017424, intron 6 of 6)	131796	3776	ENSG00000082482	KCNK2	protein-coding
1365	chr2	79213488	79213916	+	430	1.1	0.00205	0.518	Intergenic	-53949	5068	ENSG00000172016	REG3A	protein-coding
1366	chr2	226447287	226448084	+	799	-0.75	0.00205	0.518	Intergenic	211108	100847053	ENSG00000263363	MIR5702	ncRNA
1367	chr10	90832346	90832635	+	291	-0.96	0.00207	0.52	intron (NM_019860, intron 1 of 2)	25549	3363	ENSG00000148680	HTR7	protein-coding
1368	chr5	156568498	156569826	+	1330	0.62	0.00207	0.52	intron (NM_001128209, intron 3 of 7)	241998	6444	ENSG00000170624	SGCD	protein-coding
1369	chr15	37806460	37806750	+	292	-0.91	0.00207	0.52	Intergenic	-128002	145942	ENSG00000166069	TMCO5A	protein-coding
1370	chr20	41317109	41318252	+	1145	0.77	0.00207	0.52	Intergenic	-17560	23051	ENSG00000174306	ZHX3	protein-coding
1371	chr4	133134757	133135416	+	661	-0.87	0.00207	0.52	intron (NR_125885, intron 7 of 8)	14030	101927359	ENSG00000250241	LOC101927359	ncRNA
1372	chr2	154820023	154820341	+	320	-0.92	0.00208	0.52	intron (NM_002239, intron 2 of 2)	121487	3760	ENSG00000162989	KCNJ3	protein-coding
1373	chr2	212184597	212184872	+	277	-1.03	0.00208	0.52	intron (NM_001042599, intron 1 of 26)	241626	100313771	ENSG00000221782	MIR548F2	ncRNA
1374	chr14	53536572	53537167	+	597	0.77	0.00208	0.52	Intergenic	383515	101927620	ENSG00000258731	LOC101927620	ncRNA
1375	chr3	35862727	35863057	+	332	-0.94	0.00208	0.52	Intergenic	118416	406916	ENSG00000207625	MIR128-2	ncRNA
1376	chr1	49801355	49801648	+	295	-0.86	0.00208	0.52	intron (NM_001323575, intron 2 of 12)	222453	84871	ENSG00000186094	AGBL4	protein-coding
1377	chr2	146300662	146301378	+	718	-0.73	0.00208	0.52	Intergenic	-286037	728773		PABPC1P2	pseudo
1378	chr1	195651436	195652224	+	790	-0.66	0.00208	0.52	Intergenic	436885	105371673		LINC01724	ncRNA
1379	chr22	48216165	48216692	+	529	-0.88	0.00209	0.52	Intergenic	-57936	100422916	ENSG00000266508	MIR3201	ncRNA
1380	chr4	129537918	129538255	+	339	0.84	0.00209	0.52	Intergenic	233392	101927282	ENSG00000246876	LINC02466	ncRNA
1381	chr15	42387464	42387801	+	339	1.06	0.00209	0.52	intron (NM_000070, intron 3 of 23)	-14758	825	ENSG00000092529	CAPN3	protein-coding
1382	chr5	31786158	31786487	+	331	0.89	0.00209	0.52	intron (NM_178140, intron 1 of 24)	147191	23037	ENSG00000133401	PDZD2	protein-coding
1383	chr1	60734325	60734787	+	464	-0.8	0.0021	0.52	intron (NR_110628, intron 1 of 5)	91028	101926964	ENSG00000231252	LOC101926964	ncRNA
1384	chr4	142987273	142987715	+	444	-1.02	0.0021	0.52	Intergenic	-140959	8821	ENSG00000109452	INPP4B	protein-coding
1385	chr5	17680373	17680945	+	574	0.81	0.0021	0.52	Intergenic	-25021	391769	ENSG00000269466	H3.Y	protein-coding
1386	chr2	62847040	62847581	+	543	-0.9	0.0021	0.52	intron (NM_001142615, intron 7 of 22)	140413	23301	ENSG00000115504	EHBP1	protein-coding
1387	chr13	84532065	84532399	+	336	-0.97	0.0021	0.52	intron (NR_046871, intron 3 of 6)	-251422	106635542		SNORA107	snoRNA
1388	chr7	101308354	101308908	+	556	0.9	0.0021	0.52	intron (NR_110115, intron 1 of 1)	324	101927746		LOC101927746	ncRNA
1389	chr10	5915589	5916344	+	757	0.77	0.00211	0.52	intron (NM_178150, intron 9 of 20)	21580	84893	ENSG00000134452	FBH1	protein-coding
1390	chr10	32094552	32095057	+	507	0.8	0.00211	0.52	Intergenic	-38379	3799	ENSG00000170759	KIF5B	protein-coding
1391	chr15	80016339	80016913	+	576	0.9	0.00211	0.52	Intergenic	-42942	54469	ENSG00000086666	ZFAND6	protein-coding
1392	chr2	23926884	23927536	+	654	1	0.00211	0.52	promoter-TSS (NM_001354107)	-87	54454	ENSG00000119778	ATAD2B	protein-coding
1393	chr6	164905822	164906145	+	325	-0.98	0.00211	0.52	Intergenic	-83920	105378111		MEAT6	ncRNA
1394	chr12	5661902	5662319	+	419	0.83	0.00211	0.52	intron (NM_001278596, intron 15 of 25)	167978	4908	ENSG00000185652	NTF3	protein-coding
1395	chr1	183715868	183716212	+	346	0.93	0.00211	0.52	intron (NM_001297669, intron 2 of 18)	-62724	403314	ENSG00000173627	APOBEC4	protein-coding
1396	chrX	36941323	36941806	+	485	-1.04	0.00211	0.52	Intergenic	-66795	442444	ENSG00000198173	FAM47C	protein-coding
1397	chr5	73067153	73067649	+	498	-0.8	0.00212	0.52	intron (NM_001146032, intron 17 of 24)	-53174	134285	ENSG00000157111	TMEM171	protein-coding
1398	chr12	128205385	128205838	+	455	-0.67	0.00212	0.52	Intergenic	-61792	92293	ENSG00000181234	TMEM132C	protein-coding
1399	chr11	81237128	81237585	+	459	-0.84	0.00212	0.52	Intergenic	-474553	101928944	ENSG00000255178	LINC02720	ncRNA
1400	chr18	27046492	27047078	+	588	-0.78	0.00212	0.52	intron (NM_001256316, intron 3 of 4)	138523	83539	ENSG00000154080	CHST9	protein-coding
1401	chr4	108730147	108730610	+	465	0.8	0.00212	0.52	Intergenic	32675	64850	ENSG00000164089	ETNPPL	protein-coding
1402	chr3	96496686	96497105	+	421	-0.84	0.00213	0.52	Intergenic	136931	102465864	ENSG00000278103	MIR8060	ncRNA
1403	chr7	78284120	78284393	+	275	-0.99	0.00213	0.52	intron (NM_001301128, intron 9 of 20)	-62986	399670	ENSG00000231322	RPL13AP17	pseudo
1404	chr7	57417180	57417646	+	468	0.78	0.00213	0.52	Intergenic	12388	100422939	ENSG00000266168	MIR3147	ncRNA
1405	chr4	34480909	34481460	+	553	-0.77	0.00213	0.52	Intergenic	-211437	105374394	ENSG00000248685	LINC02484	ncRNA
1406	chr11	98338249	98338535	+	288	-0.91	0.00213	0.52	Intergenic	-682557	53942	ENSG00000149972	CNTN5	protein-coding
1407	chr2	41907297	41907771	+	476	0.86	0.00213	0.52	Intergenic	26189	101929723	ENSG00000234362	LINC01914	ncRNA
1408	chr11	17207530	17208440	+	912	0.81	0.00213	0.52	promoter-TSS (NM_002645)	1	5286	ENSG00000011405	PIK3C2A	protein-coding
1409	chr6	104946626	104947088	+	464	-1.2	0.00214	0.52	Intergenic	-6330	100113403	ENSG00000203809	LIN28B-AS1	ncRNA
1410	chr9	84347403	84347819	+	418	0.99	0.00214	0.52	intron (NM_022127, intron 1 of 18)	-6853	64078	ENSG00000197506	SLC28A3	protein-coding
1411	chr10	33891840	33892221	+	383	-0.93	0.00214	0.52	Intergenic	-119350	100505583	ENSG00000261683	LINC00838	ncRNA
1412	chr4	140405679	140406158	+	481	-0.94	0.00214	0.52	intron (NM_001130675, intron 6 of 15)	21730	1047	ENSG00000153132	CLGN	protein-coding
1413	chr10	56671550	56671956	+	408	-0.91	0.00214	0.52	Intergenic	-310480	11130	ENSG00000122952	ZWINT	protein-coding
1414	chr2	100322183	100322659	+	478	0.95	0.00215	0.52	5' UTR (NM_198461, exon 1 of 12)	312	164832	ENSG00000170500	LONRF2	protein-coding
1415	chr5	7593827	7594076	+	251	1.01	0.00215	0.52	intron (NM_020546, intron 3 of 24)	197813	108	ENSG00000078295	ADCY2	protein-coding
1416	chr16	9359315	9359779	+	466	0.86	0.00215	0.52	intron (NR_135195, intron 1 of 2)	3959	101927009	ENSG00000261617	LINC02177	ncRNA
1417	chr6	19110742	19111342	+	602	-0.79	0.00215	0.52	intron (NR_110860, intron 6 of 10)	69438	101928519		LOC101928519	ncRNA
1418	chr8	69118154	69118654	+	502	-0.79	0.00216	0.52	Intergenic	-14214	100505718	ENSG00000253658	LINC01592	ncRNA
1419	chr12	128704425	128704664	+	241	-1.06	0.00216	0.52	intron (NM_001136103, intron 8 of 8)	119414	121260	ENSG00000139370	SLC15A4	protein-coding
1420	chr6	67029249	67029556	+	309	-0.87	0.00216	0.52	Intergenic	-1025949	102723883	ENSG00000223504	LOC102723883	ncRNA
1421	chr15	50276661	50277663	+	1004	-0.71	0.00216	0.52	3' UTR (NM_005254, exon 9 of 9)	-11436	3067	ENSG00000140287	HDC	protein-coding
1422	chr14	35439695	35440071	+	378	1.05	0.00216	0.52	Intergenic	-35129	4792	ENSG00000100906	NFKBIA	protein-coding
1423	chr2	114236984	114237508	+	526	-0.78	0.00216	0.52	Intergenic	-205395	57628	ENSG00000175497	DPP10	protein-coding
1424	chr7	35373525	35374270	+	747	0.75	0.00216	0.52	non-coding (NR_038864, exon 3 of 3)	60042	401324		LOC401324	ncRNA
1425	chr7	39890490	39891015	+	527	0.86	0.00216	0.52	Intergenic	58667	112267983		LOC112267983	ncRNA
1426	chr7	39761925	39762221	+	298	1.03	0.00216	0.52	intron (NR_026999, intron 1 of 11)	28505	349114		LINC00265	ncRNA
1427	chr8	142209961	142210260	+	301	0.93	0.00216	0.52	Intergenic	11754	619434	ENSG00000254008	LINC00051	ncRNA
1428	chr2	181634253	181634800	+	549	-0.83	0.00216	0.52	intron (NR_027690, intron 1 of 11)	22579	375298	ENSG00000188452	CERKL	protein-coding
1429	chr5	153024193	153024820	+	629	-0.75	0.00217	0.52	Intergenic	-52157	101927134	ENSG00000249484	LINC01470	ncRNA
1430	chr11	35258922	35259320	+	400	0.92	0.00217	0.52	3' UTR (NM_004171, exon 11 of 11)	96171	109623487		SNORD164	snoRNA
1431	chr17	56910556	56910872	+	318	1.03	0.00217	0.52	intron (NM_005082, intron 1 of 8)	3335	7706	ENSG00000121060	TRIM25	protein-coding
1432	chr4	163838513	163838952	+	441	-0.81	0.00217	0.52	intron (NM_001166373, intron 3 of 7)	-225198	55016	ENSG00000145416	MARCH1	protein-coding
1433	chr11	47722319	47722710	+	393	1.11	0.00217	0.52	intron (NM_001318339, intron 15 of 16)	-7145	79841	ENSG00000165923	AGBL2	protein-coding
1434	chr7	155204004	155204591	+	589	0.88	0.00217	0.52	Intergenic	-93475	3638	ENSG00000186480	INSIG1	protein-coding
1435	chr9	118553866	118554274	+	410	-1	0.00217	0.52	Intergenic	-125601	111216287		LINC02578	ncRNA
1436	chr8	64603710	64604022	+	314	-0.92	0.00217	0.52	intron (NM_004820, intron 5 of 5)	-21974	401463	ENSG00000254102	LOC401463	ncRNA
1437	chr12	8879581	8880426	+	847	0.74	0.00217	0.52	Intergenic	-34506	1911	ENSG00000111752	PHC1	protein-coding
1438	chr2	227534398	227535084	+	688	-0.77	0.00218	0.52	intron (NM_004504, intron 7 of 12)	62569	3267	ENSG00000173744	AGFG1	protein-coding
1439	chr17	81238300	81239701	+	1403	0.91	0.00218	0.52	promoter-TSS (NM_001363764)	55	146705	ENSG00000167302	TEPSIN	protein-coding
1440	chr10	132923470	132923972	+	504	0.81	0.00218	0.52	intron (NM_001200049, intron 11 of 57)	18849	54777	ENSG00000171811	CFAP46	protein-coding
1441	chr16	26812699	26814532	+	1835	-0.61	0.00218	0.52	Intergenic	-253312	162083		C16orf82	protein-coding
1442	chr2	12337940	12338494	+	556	0.9	0.00219	0.52	intron (NR_110196, intron 4 of 5)	139087	100500884	ENSG00000264089	MIR3681	ncRNA
1443	chr11	105726502	105726741	+	241	1.19	0.00219	0.52	intron (NR_046356, intron 2 of 16)	115915	2893	ENSG00000152578	GRIA4	protein-coding
1444	chr13	33699705	33700073	+	370	-1.16	0.00219	0.52	Intergenic	-23095	90627	ENSG00000133121	STARD13	protein-coding
1445	chr8	37159443	37159814	+	373	0.89	0.00219	0.52	Intergenic	334285	100507420		LINC01605	ncRNA
1446	chr21	18745164	18745621	+	459	-0.9	0.00219	0.52	intron (NR_109925, intron 1 of 3)	14420	101927797		MIR548XHG	ncRNA
1447	chr16	6570256	6570547	+	293	-1.18	0.00219	0.52	intron (NM_018723, intron 2 of 15)	-203408	54715	ENSG00000078328	RBFOX1	protein-coding
1448	chr11	80478085	80478462	+	379	-0.77	0.00219	0.52	Intergenic	284530	101928944	ENSG00000255178	LINC02720	ncRNA
1449	chr7	6949248	6949512	+	266	1.09	0.0022	0.52	Intergenic	117665	100500886	ENSG00000266287	MIR3683	ncRNA
1450	chr2	97713499	97713755	+	258	1.1	0.0022	0.52	promoter-TSS (NM_001079)	59	7535	ENSG00000115085	ZAP70	protein-coding
1451	chr3	173961264	173961734	+	472	-0.8	0.0022	0.52	intron (NM_001365928, intron 4 of 6)	-40703	100874010	ENSG00000228213	NLGN1-AS1	ncRNA
1452	chr7	114723193	114723686	+	495	-0.72	0.0022	0.52	Intergenic	70094	100500896	ENSG00000272230	MIR3666	ncRNA
1453	chr2	106017037	106017814	+	779	-0.74	0.0022	0.52	Intergenic	-48263	84417	ENSG00000119147	ECRG4	protein-coding
1454	chr21	13898881	13899371	+	492	1.04	0.00221	0.52	Intergenic	34753	110091776		LOC110091776	pseudo
1455	chr13	73036500	73036990	+	492	0.76	0.00221	0.52	Intergenic	-18231	688	ENSG00000102554	KLF5	protein-coding
1456	chr8	112865057	112865465	+	410	-0.91	0.00221	0.52	intron (NM_001363185, intron 8 of 66)	221768	100302225	ENSG00000238399	MIR2053	ncRNA
1457	chr7	98285732	98286587	+	857	0.8	0.00221	0.52	intron (NM_001159491, intron 2 of 2)	4473	25798	ENSG00000164713	BRI3	protein-coding
1458	chr21	23901023	23901748	+	727	-0.57	0.00221	0.52	Intergenic	419992	101927869	ENSG00000224832	LINC01689	ncRNA
1459	chr13	82357900	82358207	+	309	-0.95	0.00221	0.52	Intergenic	-1131070	100861546	ENSG00000260094	LINC00564	ncRNA
1460	chr5	68537704	68538208	+	506	-1.04	0.00222	0.52	Intergenic	245379	5295	ENSG00000145675	PIK3R1	protein-coding
1461	chr5	15368017	15368400	+	385	0.93	0.00222	0.52	Intergenic	-101648	101929454		LINC02149	ncRNA
1462	chr13	92241459	92241833	+	376	-1.04	0.00222	0.52	intron (NM_004466, intron 7 of 7)	110561	100873970		GPC5-AS2	ncRNA
1463	chr19	4126291	4126638	+	349	1.12	0.00222	0.52	Intergenic	-2335	5605	ENSG00000126934	MAP2K2	protein-coding
1464	chrX	30328763	30329165	+	404	-1.25	0.00222	0.52	Intergenic	-19574	190	ENSG00000169297	NR0B1	protein-coding
1465	chrX	125859344	125859566	+	224	-1.21	0.00223	0.52	Intergenic	-250307	101928495	ENSG00000237208	LOC101928495	ncRNA
1466	chr10	45000871	45001547	+	678	0.9	0.00223	0.52	promoter-TSS (NR_126421)	286	7570	ENSG00000165512	ZNF22	protein-coding
1467	chr8	26272051	26272599	+	550	0.99	0.00223	0.52	Intergenic	-19183	5520	ENSG00000221914	PPP2R2A	protein-coding
1468	chr1	213367890	213368220	+	332	0.98	0.00223	0.52	Intergenic	316814	26750	ENSG00000136643	RPS6KC1	protein-coding
1469	chr5	178113818	178114329	+	513	0.98	0.00223	0.52	intron (NM_015111, intron 1 of 4)	541	23138	ENSG00000145911	N4BP3	protein-coding
1470	chr8	21273232	21273509	+	279	0.98	0.00223	0.52	Intergenic	-24869	101929172	ENSG00000254334	LOC101929172	ncRNA
1471	chr1	57570723	57571255	+	534	-0.86	0.00223	0.52	intron (NM_001353980, intron 4 of 5)	-146068	1600	ENSG00000173406	DAB1	protein-coding
1472	chr2	35345756	35346081	+	327	-1.09	0.00223	0.52	Intergenic	-125487	100616475	ENSG00000265301	MIR548AD	ncRNA
1473	chr2	71666308	71666831	+	525	0.78	0.00223	0.52	intron (NM_001130985, intron 46 of 54)	199870	8291	ENSG00000135636	DYSF	protein-coding
1474	chr6	133928790	133929037	+	249	-1.25	0.00223	0.52	Intergenic	-23257	9519	ENSG00000028839	TBPL1	protein-coding
1475	chr8	78705618	78706313	+	697	0.79	0.00223	0.52	intron (NM_016010, intron 7 of 8)	18409	101241902		LOC101241902	pseudo
1476	chr1	203090645	203090993	+	350	0.89	0.00223	0.52	Intergenic	-4807	4656	ENSG00000122180	MYOG	protein-coding
1477	chr18	33764005	33764708	+	705	-0.91	0.00224	0.52	Intergenic	186137	80816	ENSG00000141431	ASXL3	protein-coding
1478	chr13	107583761	107584334	+	575	-0.82	0.00224	0.52	intron (NM_001080396, intron 1 of 2)	-52799	100302286	ENSG00000221650	MIR1267	ncRNA
1479	chr9	103284631	103285128	+	499	-0.87	0.00224	0.52	intron (NR_121578, intron 3 of 9)	40154	101928496	ENSG00000225564	LINC01492	ncRNA
1480	chr2	72115652	72115975	+	325	1	0.00224	0.52	Intergenic	32049	56603	ENSG00000003137	CYP26B1	protein-coding
1481	chr15	47095014	47095617	+	605	-0.83	0.00225	0.52	Intergenic	-88774	80031	ENSG00000137872	SEMA6D	protein-coding
1482	chr4	142368822	142369352	+	532	-0.91	0.00225	0.52	intron (NM_001331040, intron 7 of 25)	477448	8821	ENSG00000109452	INPP4B	protein-coding
1483	chr11	119138860	119139311	+	453	1.03	0.00225	0.52	Intergenic	-9967	64137	ENSG00000172350	ABCG4	protein-coding
1484	chr8	113355895	113356291	+	398	-0.96	0.00225	0.52	intron (NM_001363185, intron 1 of 66)	21059	114788	ENSG00000164796	CSMD3	protein-coding
1485	chr7	119985489	119985983	+	496	-0.74	0.00225	0.52	Intergenic	-78361	105375475	ENSG00000225546	LINC02476	ncRNA
1486	chr5	155064065	155064716	+	653	0.7	0.00226	0.52	Intergenic	50635	285643	ENSG00000226650	KIF4B	protein-coding
1487	chr6	126472596	126473041	+	447	-0.91	0.00226	0.52	intron (NR_104462, intron 3 of 3)	-11813	693173	ENSG00000207632	MIR588	ncRNA
1488	chr8	35383800	35384094	+	296	1.12	0.00226	0.52	intron (NM_080872, intron 1 of 16)	148472	137970	ENSG00000156687	UNC5D	protein-coding
1489	chr1	186952254	186952719	+	467	0.91	0.00226	0.52	intron (NM_024420, intron 13 of 17)	123537	5321	ENSG00000116711	PLA2G4A	protein-coding
1490	chr11	46886152	46886600	+	450	0.84	0.00226	0.52	exon (NM_002334, exon 17 of 38)	32174	4038	ENSG00000134569	LRP4	protein-coding
1491	chr2	133323583	133323828	+	247	0.97	0.00226	0.52	intron (NM_207481, intron 3 of 17)	57510	101928161	ENSG00000226953	NCKAP5-AS2	ncRNA
1492	chr1	58057301	58057835	+	536	0.81	0.00226	0.52	intron (NM_001353980, intron 1 of 5)	192935	1600	ENSG00000173406	DAB1	protein-coding
1493	chr10	128992930	128993611	+	683	0.92	0.00227	0.52	Intergenic	80437	728327	ENSG00000224190	LINC02667	ncRNA
1494	chr2	223253409	223253728	+	321	-0.87	0.00227	0.52	Intergenic	201638	23704	ENSG00000152049	KCNE4	protein-coding
1495	chr15	101743498	101743732	+	236	1.16	0.00227	0.52	intron (NM_001321551, intron 2 of 2)	1154	100128108		LOC100128108	protein-coding
1496	chr12	72204371	72204796	+	427	-0.88	0.00227	0.52	Intergenic	-68166	29953	ENSG00000072657	TRHDE	protein-coding
1497	chr11	109782449	109783060	+	613	0.68	0.00228	0.52	Intergenic	-310638	85463	ENSG00000149289	ZC3H12C	protein-coding
1498	chr1	227935603	227936004	+	403	1.08	0.00228	0.52	intron (NM_003395, intron 1 of 3)	5880	100847072	ENSG00000264483	MIR5008	ncRNA
1499	chr6	14117643	14118066	+	425	1.1	0.00228	0.52	promoter-TSS (NM_004233)	82	9308	ENSG00000112149	CD83	protein-coding
1500	chr12	4135812	4136191	+	381	1.04	0.00228	0.52	Intergenic	-137761	894	ENSG00000118971	CCND2	protein-coding
1501	chr4	66426990	66427458	+	470	-0.99	0.00228	0.52	Intergenic	150400	100302177	ENSG00000221563	MIR1269A	ncRNA
1502	chr6	84303048	84303694	+	648	-0.74	0.00228	0.52	Intergenic	-75728	22832	ENSG00000135315	CEP162	protein-coding
1503	chr14	78872906	78873908	+	1004	-0.61	0.00229	0.52	intron (NM_004796, intron 7 of 16)	-326575	105370586	ENSG00000258419	LOC105370586	ncRNA
1504	chr10	35640145	35640394	+	251	1.14	0.00229	0.52	TTS (NR_039831)	983	100616500	ENSG00000284265	MIR4683	ncRNA
1505	chr8	10529644	10530218	+	576	0.79	0.00229	0.52	intron (NM_198464, intron 2 of 4)	4399	203074	ENSG00000184647	PRSS55	protein-coding
1506	chr2	62611344	62611704	+	362	-0.84	0.00229	0.52	Intergenic	-62354	23301	ENSG00000115504	EHBP1	protein-coding
1507	chr7	25455210	25455646	+	438	0.8	0.00229	0.52	Intergenic	207712	646588	ENSG00000223561	LOC646588	ncRNA
1508	chr11	128861916	128862646	+	732	0.82	0.00229	0.52	intron (NM_153766, intron 1 of 2)	5092	3758	ENSG00000151704	KCNJ1	protein-coding
1509	chr12	59445537	59446499	+	964	0.58	0.00229	0.52	Intergenic	-150011	9194	ENSG00000118596	SLC16A7	protein-coding
1510	chr19	38298212	38298531	+	321	1.12	0.00229	0.52	Intergenic	-5880	64073	ENSG00000167644	C19orf33	protein-coding
1511	chr9	10138388	10138865	+	479	-0.89	0.00229	0.52	intron (NM_002839, intron 3 of 45)	339234	105375972	ENSG00000230920	LOC105375972	ncRNA
1512	chr1	77350163	77350532	+	371	0.81	0.0023	0.52	intron (NM_012093, intron 6 of 13)	67260	26289	ENSG00000154027	AK5	protein-coding
1513	chr6	101559329	101559799	+	472	-1	0.0023	0.52	intron (NM_001166247, intron 1 of 16)	160579	2898	ENSG00000164418	GRIK2	protein-coding
1514	chr1	238072837	238073147	+	312	-0.93	0.0023	0.52	Intergenic	-182070	57829	ENSG00000116996	ZP4	protein-coding
1515	chr20	32535913	32536231	+	320	1.08	0.0023	0.52	intron (NM_001256798, intron 1 of 10)	26113	101929698	ENSG00000277301	LOC101929698	ncRNA
1516	chr2	73058675	73059302	+	629	0.87	0.0023	0.52	intron (NM_001330402, intron 1 of 12)	184	94097	ENSG00000144040	SFXN5	protein-coding
1517	chr2	141395031	141395393	+	364	-1.07	0.0023	0.52	intron (NM_018557, intron 3 of 90)	736489	53353	ENSG00000168702	LRP1B	protein-coding
1518	chr1	68677821	68678624	+	805	-0.74	0.0023	0.52	Intergenic	-181140	55635	ENSG00000024526	DEPDC1	protein-coding
1519	chr6	117130733	117131247	+	516	-0.75	0.0023	0.52	Intergenic	-134568	245806	ENSG00000170162	VGLL2	protein-coding
1520	chr16	17754012	17754310	+	300	-0.88	0.00231	0.52	Intergenic	-283201	64131	ENSG00000103489	XYLT1	protein-coding
1521	chr16	86294571	86295096	+	527	0.82	0.00231	0.52	Intergenic	8402	146513	ENSG00000268532	LINC02135	ncRNA
1522	chrX	91353291	91354010	+	721	-1.08	0.00231	0.52	Intergenic	-81189	140886	ENSG00000174740	PABPC5	protein-coding
1523	chr7	41288027	41288766	+	741	0.74	0.00231	0.52	Intergenic	186792	101928773	ENSG00000224017	LINC01449	ncRNA
1524	chr9	38065179	38066017	+	840	0.71	0.00231	0.52	intron (NM_003028, intron 1 of 5)	3629	6461	ENSG00000107338	SHB	protein-coding
1525	chr7	137457725	137458168	+	445	-0.84	0.00231	0.52	intron (NM_001321710, intron 27 of 32)	-114213	5764	ENSG00000105894	PTN	protein-coding
1526	chr7	22394626	22394898	+	274	1.07	0.00232	0.52	Intergenic	-37608	9771	ENSG00000136237	RAPGEF5	protein-coding
1527	chr17	57715547	57716174	+	629	0.89	0.00232	0.52	Intergenic	29439	101927581	ENSG00000166329	CCDC182	protein-coding
1528	chr3	470846	471138	+	294	0.95	0.00232	0.52	Intergenic	-85197	101927193	ENSG00000234661	CHL1-AS1	ncRNA
1529	chr17	69669941	69670302	+	363	-0.97	0.00232	0.52	intron (NR_109972, intron 3 of 4)	76134	101928122	ENSG00000227517	LINC01483	ncRNA
1530	chr21	41695173	41695774	+	603	-0.69	0.00233	0.52	intron (NR_024367, intron 2 of 2)	16171	54090		LINC00111	ncRNA
1531	chr6	164983469	164983841	+	374	-0.95	0.00233	0.52	Intergenic	-161592	105378111		MEAT6	ncRNA
1532	chr2	217306281	217306824	+	545	0.83	0.00233	0.52	intron (NR_133642, intron 4 of 5)	23819	105373877		DIRC3-AS1	ncRNA
1533	chr2	41717203	41717524	+	323	-1.07	0.00233	0.52	Intergenic	-160192	388942	ENSG00000214691	LINC01913	ncRNA
1534	chr7	116489893	116490604	+	713	-0.66	0.00233	0.52	Intergenic	-9490	858	ENSG00000105971	CAV2	protein-coding
1535	chrX	85639793	85640469	+	678	-0.96	0.00233	0.52	Intergenic	-195649	100302171	ENSG00000283435	MIR1321	ncRNA
1536	chr12	74816493	74817193	+	702	0.97	0.00234	0.52	Intergenic	279008	552889	ENSG00000253719	ATXN7L3B	protein-coding
1537	chr12	12880629	12880927	+	300	1.14	0.00234	0.52	Intergenic	5301	387841	ENSG00000234498	RPL13AP20	pseudo
1538	chr6	53598434	53598870	+	438	0.91	0.00234	0.52	Intergenic	-25377	101927136	ENSG00000231683	LOC101927136	ncRNA
1539	chr3	76181903	76182590	+	689	-0.72	0.00234	0.52	Intergenic	-396697	100131827	ENSG00000227124	ZNF717	protein-coding
1540	chr5	7600182	7600682	+	502	0.95	0.00234	0.52	intron (NM_020546, intron 3 of 24)	204294	108	ENSG00000078295	ADCY2	protein-coding
1541	chr3	89666050	89666552	+	504	-0.98	0.00234	0.52	Intergenic	558680	2042	ENSG00000044524	EPHA3	protein-coding
1542	chr4	111837633	111838271	+	640	-0.75	0.00235	0.52	Intergenic	-307502	132720	ENSG00000174749	FAM241A	protein-coding
1543	chr15	98981978	98982440	+	464	0.84	0.00235	0.52	intron (NM_001167902, intron 2 of 4)	23447	145814	ENSG00000183571	PGPEP1L	protein-coding
1544	chr21	24152790	24153344	+	556	-0.77	0.00235	0.52	Intergenic	168310	101927869	ENSG00000224832	LINC01689	ncRNA
1545	chr22	26649823	26650183	+	362	1.04	0.00235	0.52	Intergenic	-7479	440823	ENSG00000225783	MIAT	ncRNA
1546	chr12	120099894	120100291	+	399	0.94	0.00235	0.52	intron (NM_006861, intron 3 of 5)	16661	11021	ENSG00000111737	RAB35	protein-coding
1547	chr16	8201151	8201772	+	623	-0.72	0.00235	0.52	Intergenic	388377	283953	ENSG00000232258	TMEM114	protein-coding
1548	chr12	49656741	49657176	+	437	1.1	0.00236	0.52	intron (NM_001367835, intron 7 of 26)	26414	25766	ENSG00000110844	PRPF40B	protein-coding
1549	chr3	39993840	39994394	+	556	0.97	0.00236	0.52	intron (NM_001284424, intron 2 of 15)	-105894	25924	ENSG00000170011	MYRIP	protein-coding
1550	chr14	43306486	43306949	+	465	-0.89	0.00236	0.52	Intergenic	1200566	84075	ENSG00000189139	FSCB	protein-coding
1551	chr8	50544593	50545116	+	525	-0.96	0.00236	0.52	intron (NR_135797, intron 11 of 20)	380723	54212	ENSG00000147481	SNTG1	protein-coding
1552	chr8	36734897	36735278	+	383	0.9	0.00236	0.52	Intergenic	-49287	157855	ENSG00000215262	KCNU1	protein-coding
1553	chr18	77342156	77342634	+	480	0.81	0.00237	0.52	Intergenic	92547	2587	ENSG00000166573	GALR1	protein-coding
1554	chr6	86707552	86707958	+	408	1.01	0.00237	0.52	Intergenic	-229773	3354	ENSG00000168830	HTR1E	protein-coding
1555	chr21	22953450	22954136	+	688	-0.8	0.00237	0.52	Intergenic	-125491	102466967	ENSG00000275469	MIR6130	ncRNA
1556	chr14	83805398	83805836	+	440	-0.84	0.00238	0.52	Intergenic	1162985	101928599	ENSG00000258743	LINC02301	ncRNA
1557	chr12	107487036	107487571	+	537	0.67	0.00238	0.52	intron (NM_001347944, intron 1 of 14)	-93571	121551	ENSG00000151136	BTBD11	protein-coding
1558	chr11	77214078	77214536	+	460	0.89	0.00238	0.52	intron (NM_001127180, intron 48 of 48)	86061	4647	ENSG00000137474	MYO7A	protein-coding
1559	chr9	69616244	69616711	+	469	-0.75	0.00238	0.52	intron (NM_001163, intron 1 of 12)	55894	320	ENSG00000107282	APBA1	protein-coding
1560	chr7	32878095	32878656	+	563	0.81	0.00238	0.52	intron (NM_015483, intron 2 of 3)	13385	25948	ENSG00000170852	KBTBD2	protein-coding
1561	chr4	156113675	156114200	+	527	-0.92	0.00238	0.52	Intergenic	-160071	1519	ENSG00000256043	CTSO	protein-coding
1562	chr5	85735996	85736700	+	706	-1.01	0.00238	0.52	Intergenic	-546096	285622		NBPF22P	pseudo
1563	chr2	102857943	102858234	+	293	-1.16	0.00238	0.52	Intergenic	37634	105373518	ENSG00000277527	LINC01796	ncRNA
1564	chr3	17399377	17399732	+	357	0.93	0.00239	0.52	intron (NM_014744, intron 8 of 21)	300466	9779	ENSG00000131374	TBC1D5	protein-coding
1565	chr21	16077503	16077771	+	270	-0.98	0.00239	0.52	intron (NR_111005, intron 1 of 6)	6523	388815		MIR99AHG	ncRNA
1566	chr1	62377429	62378046	+	619	0.78	0.00239	0.52	Intergenic	-58303	163782	ENSG00000132854	KANK4	protein-coding
1567	chr1	233203716	233204416	+	702	0.67	0.00239	0.52	intron (NM_014801, intron 13 of 33)	91659	80003	ENSG00000135749	PCNX2	protein-coding
1568	chr16	84717013	84717413	+	402	1.23	0.0024	0.52	intron (NM_001272075, intron 2 of 14)	17213	9100	ENSG00000103194	USP10	protein-coding
1569	chr1	81749894	81750344	+	452	-0.8	0.0024	0.52	intron (NM_001297704, intron 1 of 20)	-50257	23266	ENSG00000117114	ADGRL2	protein-coding
1570	chr7	86684264	86684634	+	372	-0.92	0.0024	0.52	intron (NM_001363522, intron 1 of 4)	40535	2913	ENSG00000198822	GRM3	protein-coding
1571	chrX	27015380	27016052	+	674	-0.81	0.0024	0.52	Intergenic	447625	139420	ENSG00000224960	PPP4R3C	protein-coding
1572	chr13	61532009	61532507	+	500	-1.01	0.00241	0.52	Intergenic	-104312	101926951	ENSG00000279797	LINC02339	ncRNA
1573	chr4	30275815	30276873	+	1060	-0.66	0.00241	0.52	Intergenic	-444025	5099	ENSG00000169851	PCDH7	protein-coding
1574	chr5	9402788	9403910	+	1124	0.56	0.00241	0.52	intron (NM_003966, intron 2 of 22)	-107984	101929338	ENSG00000251370	SEMA5A-AS1	ncRNA
1575	chr11	73151478	73151799	+	323	1.15	0.00241	0.52	Intergenic	-9320	9873	ENSG00000137478	FCHSD2	protein-coding
1576	chr17	83132679	83133048	+	371	0.95	0.00242	0.52	Intergenic	51717	284207	ENSG00000176845	METRNL	protein-coding
1577	chr10	73664325	73664819	+	496	1.22	0.00242	0.52	Intergenic	-8543	79933	ENSG00000166317	SYNPO2L	protein-coding
1578	chr3	176888103	176888437	+	336	-1.06	0.00242	0.52	Intergenic	-71269	101928684	ENSG00000228308	LINC01209	ncRNA
1579	chr7	157439785	157440490	+	707	0.72	0.00243	0.52	Intergenic	-26094	101927914	ENSG00000234210	LOC101927914	ncRNA
1580	chr8	110737937	110738637	+	702	-0.66	0.00243	0.52	Intergenic	289146	101927459	ENSG00000253877	LINC01608	ncRNA
1581	chr2	139419981	139420361	+	382	-0.8	0.00243	0.52	Intergenic	522847	647012		YY1P2	pseudo
1582	chr9	30737665	30738043	+	380	-0.96	0.00243	0.52	Intergenic	-329400	401497		LINC01242	ncRNA
1583	chr7	156318958	156319688	+	732	0.76	0.00243	0.52	Intergenic	126265	285889	ENSG00000182648	LOC285889	ncRNA
1584	chr3	102738495	102738953	+	460	-0.78	0.00243	0.52	Intergenic	303709	131368	ENSG00000170044	ZPLD1	protein-coding
1585	chr7	41822277	41822793	+	518	0.99	0.00243	0.52	Intergenic	-119445	3624	ENSG00000122641	INHBA	protein-coding
1586	chr21	30135609	30136660	+	1053	-0.63	0.00243	0.52	Intergenic	30671	26285	ENSG00000156282	CLDN17	protein-coding
1587	chr11	19458852	19459448	+	598	0.78	0.00243	0.52	intron (NM_001111018, intron 1 of 37)	48079	100874012	ENSG00000255043	NAV2-AS5	ncRNA
1588	chr16	82687605	82687989	+	386	0.91	0.00243	0.52	intron (NM_001220488, intron 2 of 14)	-1134	102465863	ENSG00000277387	MIR8058	ncRNA
1589	chr14	40256412	40256769	+	359	-0.86	0.00243	0.52	Intergenic	-698121	644919		LINC02315	ncRNA
1590	chr1	96374686	96375418	+	734	0.66	0.00244	0.52	promoter-TSS (NR_110693)	-927	101928241	ENSG00000231987	LINC01787	ncRNA
1591	chr10	130909454	130909711	+	259	-1.1	0.00244	0.52	Intergenic	53086	100422867	ENSG00000264803	MIR378C	ncRNA
1592	chr5	172128600	172129442	+	844	0.73	0.00244	0.52	intron (NM_005990, intron 2 of 18)	59203	6793	ENSG00000072786	STK10	protein-coding
1593	chr11	77096592	77096839	+	249	1.1	0.00244	0.52	intron (NM_004055, intron 3 of 12)	-6125	4975	ENSG00000254550	OMP	protein-coding
1594	chr5	129206785	129207505	+	722	-0.8	0.00244	0.52	Intergenic	109457	100616175	ENSG00000264563	MIR4633	ncRNA
1595	chr3	25969040	25969324	+	286	-0.92	0.00244	0.52	Intergenic	-95487	285326	ENSG00000230891	LINC00692	ncRNA
1596	chr3	165287411	165287788	+	379	-0.87	0.00244	0.52	intron (NR_125764, intron 1 of 5)	80639	103695433		LINC01322	ncRNA
1597	chr13	105745007	105745305	+	300	-1.17	0.00244	0.52	intron (NR_046391, intron 3 of 3)	38326	144920		LINC00343	ncRNA
1598	chr12	121536087	121536637	+	552	1.07	0.00244	0.52	intron (NM_001005366, intron 6 of 22)	43884	84678	ENSG00000089094	KDM2B	protein-coding
1599	chr3	72473627	72474373	+	748	0.74	0.00244	0.52	Intergenic	-27377	23429	ENSG00000163602	RYBP	protein-coding
1600	chr8	70217155	70217795	+	642	0.71	0.00245	0.52	intron (NM_001321711, intron 2 of 21)	-146223	63978	ENSG00000147596	PRDM14	protein-coding
1601	chr16	13558371	13559011	+	642	-0.72	0.00245	0.52	Intergenic	-361466	2072	ENSG00000175595	ERCC4	protein-coding
1602	chr7	91273320	91273914	+	596	0.75	0.00245	0.52	Intergenic	9184	8321	ENSG00000157240	FZD1	protein-coding
1603	chr1	185682209	185682543	+	336	0.89	0.00245	0.52	Intergenic	-52015	83872	ENSG00000143341	HMCN1	protein-coding
1604	chr2	143137577	143137946	+	371	-1.04	0.00245	0.52	intron (NM_018460, intron 1 of 13)	8342	55843	ENSG00000075884	ARHGAP15	protein-coding
1605	chr14	27266782	27267161	+	381	-0.86	0.00245	0.52	Intergenic	-345617	100505967	ENSG00000258548	LINC00645	ncRNA
1606	chr18	1886433	1886959	+	528	-0.89	0.00245	0.52	Intergenic	-527067	56651		LINC00470	ncRNA
1607	chr2	65388182	65388520	+	340	0.93	0.00245	0.52	intron (NM_181784, intron 1 of 5)	-21573	200734	ENSG00000198369	SPRED2	protein-coding
1608	chr4	15676127	15676599	+	474	-1.02	0.00246	0.52	Intergenic	-5464	285550	ENSG00000237765	FAM200B	protein-coding
1609	chr9	28985759	28986962	+	1205	-0.67	0.00246	0.52	intron (NM_001354574, intron 1 of 5)	-97405	100126316	ENSG00000215939	MIR873	ncRNA
1610	chr7	147383850	147384486	+	638	-0.66	0.00246	0.52	intron (NM_014141, intron 8 of 22)	-6047	100313895	ENSG00000221442	MIR548F4	ncRNA
1611	chr16	75070436	75071028	+	594	0.8	0.00246	0.52	intron (NM_032268, intron 1 of 4)	46040	197257	ENSG00000166816	LDHD	protein-coding
1612	chr8	21274166	21274713	+	549	0.89	0.00246	0.52	Intergenic	-23800	101929172	ENSG00000254334	LOC101929172	ncRNA
1613	chr12	6360144	6360519	+	377	0.92	0.00246	0.52	intron (NM_001038, intron 4 of 12)	-14829	4055	ENSG00000111321	LTBR	protein-coding
1614	chr11	60835375	60836069	+	696	0.74	0.00246	0.52	Intergenic	-6391	79080	ENSG00000110104	CCDC86	protein-coding
1615	chr14	36194919	36195212	+	295	1.11	0.00246	0.52	Intergenic	-18414	100886964		PTCSC3	ncRNA
1616	chr3	42687019	42687728	+	711	0.72	0.00247	0.52	intron (NM_152393, intron 1 of 5)	1836	131377	ENSG00000157119	KLHL40	protein-coding
1617	chr3	187733871	187734250	+	381	0.97	0.00247	0.52	intron (NM_001706, intron 2 of 9)	847	604	ENSG00000113916	BCL6	protein-coding
1618	chr12	84841880	84842126	+	248	-1.08	0.00247	0.52	Intergenic	70796	55117	ENSG00000072041	SLC6A15	protein-coding
1619	chr17	43772830	43773034	+	206	1.39	0.00247	0.52	intron (NM_004090, intron 2 of 2)	6045	1845	ENSG00000108861	DUSP3	protein-coding
1620	chr7	121207157	121207706	+	551	-0.84	0.00247	0.52	intron (NM_001105533, intron 15 of 17)	-117936	51384	ENSG00000002745	WNT16	protein-coding
1621	chr5	7237061	7238169	+	1110	0.89	0.00247	0.52	Intergenic	31739	100616234	ENSG00000283468	MIR4454	ncRNA
1622	chr9	137695004	137695854	+	852	0.76	0.00247	0.52	intron (NM_001354612, intron 1 of 8)	76424	79813	ENSG00000181090	EHMT1	protein-coding
1623	chr8	27571140	27571805	+	667	0.84	0.00247	0.52	Intergenic	39279	102465508	ENSG00000284280	MIR6843	ncRNA
1624	chr13	57646517	57647170	+	655	-0.98	0.00248	0.52	intron (NM_001040429, intron 1 of 3)	15099	27253	ENSG00000118946	PCDH17	protein-coding
1625	chr19	1561573	1561896	+	325	1.29	0.00248	0.52	intron (NM_203304, intron 1 of 1)	6324	399664	ENSG00000181588	MEX3D	protein-coding
1626	chr12	87916531	87916887	+	358	-0.93	0.00248	0.52	Intergenic	112692	160419	ENSG00000165805	C12orf50	protein-coding
1627	chr2	68971909	68972183	+	276	1.01	0.00249	0.52	Intergenic	-2527	56287	ENSG00000169605	GKN1	protein-coding
1628	chr8	88584856	88585370	+	516	0.78	0.00249	0.52	Intergenic	-257630	4325	ENSG00000156103	MMP16	protein-coding
1629	chr11	70068237	70068620	+	385	0.86	0.00249	0.52	Intergenic	-3057	101928443	ENSG00000248844	LINC02753	ncRNA
1630	chr9	70681023	70681368	+	347	-0.9	0.00249	0.52	intron (NM_001366143, intron 9 of 25)	128889	406987	ENSG00000207935	MIR204	ncRNA
1631	chr17	74972596	74972996	+	402	1.15	0.00249	0.52	promoter-TSS (NM_030630)	-37	283987	ENSG00000167861	HID1	protein-coding
1632	chr7	70196832	70197218	+	388	-1.02	0.00249	0.52	intron (NM_015570, intron 4 of 18)	598550	26053	ENSG00000158321	AUTS2	protein-coding
1633	chr9	74684663	74684964	+	303	-1.01	0.00249	0.52	intron (NM_006914, intron 9 of 9)	69279	6096	ENSG00000198963	RORB	protein-coding
1634	chr16	61757995	61758963	+	970	-0.65	0.00249	0.52	intron (NM_001796, intron 8 of 11)	277959	1006	ENSG00000150394	CDH8	protein-coding
1635	chr2	183145286	183145673	+	389	-0.98	0.00249	0.52	intron (NR_109856, intron 4 of 7)	21036	129401	ENSG00000163002	NUP35	protein-coding
1636	chr19	42324956	42325465	+	511	1.36	0.00249	0.52	promoter-TSS (NM_001410)	-425	1954	ENSG00000105429	MEGF8	protein-coding
1637	chr9	74394878	74395352	+	476	-1.07	0.0025	0.52	Intergenic	23584	101927358	ENSG00000227809	LOC101927358	ncRNA
1638	chr6	116986113	116986716	+	605	-0.89	0.0025	0.52	Intergenic	109172	222546	ENSG00000185002	RFX6	protein-coding
1639	chr3	145238522	145238853	+	333	-0.97	0.0025	0.52	Intergenic	830498	109729161	ENSG00000240032	LNCSRLR	ncRNA
1640	chr11	97047138	97047678	+	542	-0.78	0.0025	0.52	Intergenic	538983	105369443	ENSG00000256684	LINC02737	ncRNA
1641	chr2	149651261	149651677	+	418	0.87	0.0025	0.52	intron (NR_110240, intron 1 of 2)	-63694	27249	ENSG00000168288	MMADHC	protein-coding
1642	chr6	141846880	141847357	+	479	-0.8	0.0025	0.52	Intergenic	241681	4829	ENSG00000135577	NMBR	protein-coding
1643	chr5	173989245	173990045	+	802	0.81	0.00251	0.52	intron (NM_001144954, intron 1 of 4)	475	133491	ENSG00000185056	C5orf47	protein-coding
1644	chr11	72225669	72225963	+	296	0.99	0.00251	0.52	intron (NM_001567, intron 1 of 27)	1049	3636	ENSG00000165458	INPPL1	protein-coding
1645	chr15	50800455	50800714	+	261	1.22	0.00251	0.52	Intergenic	-34878	84888	ENSG00000138600	SPPL2A	protein-coding
1646	chr12	48868079	48868807	+	730	0.94	0.00251	0.52	Intergenic	-2573	27289	ENSG00000172602	RND1	protein-coding
1647	chr2	204988443	204988987	+	546	-0.79	0.00251	0.52	intron (NM_205863, intron 3 of 21)	443240	117583	ENSG00000116117	PARD3B	protein-coding
1648	chr1	107323579	107323828	+	251	0.89	0.00251	0.52	intron (NM_001113226, intron 1 of 6)	175634	22854	ENSG00000162631	NTNG1	protein-coding
1649	chr6	24348143	24348969	+	828	0.65	0.00251	0.52	intron (NM_016356, intron 2 of 9)	-8347	353219	ENSG00000146049	KAAG1	protein-coding
1650	chr5	165003146	165003465	+	321	-0.97	0.00252	0.52	Intergenic	533026	102546299	ENSG00000241956	LOC102546299	ncRNA
1651	chr2	109491328	109491652	+	326	1.03	0.00252	0.52	intron (NM_001099289, intron 9 of 9)	122177	151011	ENSG00000186522	SEPTIN10	protein-coding
1652	chr2	34880207	34880702	+	497	-0.93	0.00252	0.52	Intergenic	202897	104355288	ENSG00000228262	LINC01320	ncRNA
1653	chr1	194732091	194732962	+	873	-0.77	0.00252	0.52	Intergenic	1356189	105371673		LINC01724	ncRNA
1654	chr9	102820458	102820779	+	323	-1.2	0.00252	0.52	Intergenic	-174715	1539	ENSG00000155833	CYLC2	protein-coding
1655	chr4	96493070	96493513	+	445	-0.92	0.00252	0.52	intron (NR_147149, intron 2 of 3)	182588	105377338		LINC02267	ncRNA
1656	chr5	114707184	114707584	+	402	-0.93	0.00253	0.52	intron (NR_130785, intron 1 of 12)	66029	101927078		LOC101927078	ncRNA
1657	chr6	34653496	34653741	+	247	1.24	0.00253	0.52	intron (NM_024294, intron 2 of 4)	-42536	101929243	ENSG00000272288	LOC101929243	ncRNA
1658	chr4	51885218	51885548	+	332	1	0.00253	0.52	intron (NM_001040402, intron 5 of 10)	41804	23142	ENSG00000109184	DCUN1D4	protein-coding
1659	chr3	9828749	9829200	+	453	0.85	0.00253	0.52	non-coding (NR_037162, exon 10 of 11)	15034	285367	ENSG00000156990	RPUSD3	protein-coding
1660	chr2	74679	75035	+	358	0.95	0.00253	0.52	Intergenic	-28352	642273	ENSG00000184731	FAM110C	protein-coding
1661	chr2	179560966	179561452	+	488	-0.77	0.00253	0.52	intron (NR_148056, intron 3 of 9)	1379	151126	ENSG00000144331	ZNF385B	protein-coding
1662	chr6	5736026	5736403	+	379	0.84	0.00253	0.52	intron (NM_006567, intron 6 of 6)	-40942	101927950	ENSG00000270174	LOC101927950	ncRNA
1663	chr14	86439125	86439654	+	531	-0.8	0.00254	0.52	Intergenic	-466389	283585	ENSG00000258804	LINC01148	ncRNA
1664	chr16	62933521	62934324	+	805	-0.79	0.00254	0.52	Intergenic	-897484	1006	ENSG00000150394	CDH8	protein-coding
1665	chr5	15425241	15425588	+	349	0.84	0.00254	0.52	Intergenic	-74766	23194	ENSG00000183580	FBXL7	protein-coding
1666	chr17	17303206	17303821	+	617	0.91	0.00254	0.52	5' UTR (NM_020201, exon 1 of 5)	140	56953	ENSG00000205309	NT5M	protein-coding
1667	chr21	19635480	19636196	+	718	-0.73	0.00254	0.52	Intergenic	263917	105372746	ENSG00000233480	LINC01683	ncRNA
1668	chr16	64367734	64368071	+	339	-0.86	0.00254	0.52	Intergenic	754161	1009	ENSG00000140937	CDH11	protein-coding
1669	chr3	83800525	83801065	+	542	-0.73	0.00254	0.52	Intergenic	1068780	440970	ENSG00000242641	LINC00971	ncRNA
1670	chr4	85585435	85585759	+	326	1.02	0.00254	0.52	intron (NM_001025616, intron 2 of 9)	110447	83478	ENSG00000138639	ARHGAP24	protein-coding
1671	chr7	32999393	32999801	+	410	0.95	0.00254	0.52	intron (NM_007270, intron 7 of 9)	20123	11328	ENSG00000122642	FKBP9	protein-coding
1672	chr2	64644387	64644986	+	601	1.02	0.00254	0.52	intron (NM_014755, intron 1 of 1)	9227	9792	ENSG00000179833	SERTAD2	protein-coding
1673	chr7	42348872	42349375	+	505	0.77	0.00254	0.52	Intergenic	-111914	2737	ENSG00000106571	GLI3	protein-coding
1674	chr7	40491114	40491872	+	760	0.67	0.00255	0.52	intron (NM_024728, intron 11 of 14)	356517	79783	ENSG00000175600	SUGCT	protein-coding
1675	chr6	34888657	34889510	+	855	0.97	0.00255	0.52	promoter-TSS (NM_015245)	-172	23294	ENSG00000064999	ANKS1A	protein-coding
1676	chr14	27863278	27863620	+	344	-1.17	0.00255	0.52	Intergenic	-190228	728755	ENSG00000258932	LOC728755	ncRNA
1677	chr3	42436371	42436883	+	514	0.92	0.00255	0.52	Intergenic	-26017	131375	ENSG00000157093	LYZL4	protein-coding
1678	chr13	98142459	98143273	+	816	0.89	0.00255	0.52	promoter-TSS (NM_001001715)	-228	10160	ENSG00000152767	FARP1	protein-coding
1679	chr11	92142447	92143137	+	692	-0.71	0.00255	0.52	Intergenic	-82242	120114	ENSG00000165323	FAT3	protein-coding
1680	chr18	65131525	65131917	+	394	-0.86	0.00255	0.52	Intergenic	-618531	1005	ENSG00000081138	CDH7	protein-coding
1681	chr11	131876179	131877226	+	1049	0.6	0.00255	0.52	intron (NM_001352006, intron 2 of 9)	-33222	50863	ENSG00000182667	NTM	protein-coding
1682	chr4	22628372	22628852	+	482	-0.87	0.00255	0.52	Intergenic	-64302	57733	ENSG00000249948	GBA3	protein-coding
1683	chr10	57841442	57841862	+	422	0.79	0.00256	0.52	Intergenic	426242	253430	ENSG00000151151	IPMK	protein-coding
1684	chr12	75033807	75034407	+	602	0.91	0.00256	0.52	Intergenic	175641	3747	ENSG00000166006	KCNC2	protein-coding
1685	chr17	18260305	18261038	+	735	0.91	0.00256	0.52	promoter-TSS (NM_001144900)	9	125170	ENSG00000177427	MIEF2	protein-coding
1686	chr10	5412153	5412771	+	620	0.87	0.00256	0.52	promoter-TSS (NM_001047160)	-95	10276	ENSG00000173848	NET1	protein-coding
1687	chr8	54982980	54983399	+	421	-0.85	0.00256	0.52	Intergenic	-118839	114786	ENSG00000206579	XKR4	protein-coding
1688	chr10	100009611	100009941	+	332	1.12	0.00256	0.52	intron (NM_015221, intron 1 of 16)	171	23268	ENSG00000107554	DNMBP	protein-coding
1689	chr5	176133394	176134206	+	814	0.73	0.00256	0.52	Intergenic	14251	100507387	ENSG00000251623	LOC100507387	ncRNA
1690	chr14	59900665	59901008	+	345	-0.88	0.00256	0.52	Intergenic	-18877	341883	ENSG00000131951	LRRC9	protein-coding
1691	chr6	44665964	44666539	+	577	0.76	0.00256	0.52	Intergenic	-114370	105375075		LOC105375075	ncRNA
1692	chr18	74735924	74736628	+	706	-0.82	0.00256	0.52	intron (NM_001146190, intron 2 of 3)	105313	55628	ENSG00000215421	ZNF407	protein-coding
1693	chr13	65750763	65751162	+	401	-0.84	0.00256	0.52	Intergenic	-115085	105370242		LINC01052	ncRNA
1694	chr18	29919583	29919982	+	401	-0.9	0.00256	0.52	Intergenic	-379128	100302131	ENSG00000283218	MIR302F	ncRNA
1695	chr9	122677613	122677917	+	306	-1.17	0.00256	0.52	Intergenic	2635	26735	ENSG00000171481	OR1L3	protein-coding
1696	chr1	44171815	44172212	+	399	0.95	0.00256	0.52	Intergenic	-30382	105378952	ENSG00000283039	KLF18	protein-coding
1697	chr7	16586444	16586612	+	170	1.3	0.00256	0.52	Intergenic	59226	57037	ENSG00000106524	ANKMY2	protein-coding
1698	chr2	57061182	57061455	+	275	0.99	0.00257	0.52	Intergenic	-846333	7444	ENSG00000028116	VRK2	protein-coding
1699	chr2	61449559	61450137	+	580	0.94	0.00257	0.52	intron (NM_014709, intron 1 of 79)	21239	9736	ENSG00000115464	USP34	protein-coding
1700	chr1	111738417	111740148	+	1733	0.82	0.00257	0.52	promoter-TSS (NR_038951)	113	55924	ENSG00000197852	INKA2	protein-coding
1701	chr5	173196321	173196891	+	572	0.75	0.00257	0.52	Intergenic	38600	1482	ENSG00000183072	NKX2-5	protein-coding
1702	chr13	95491902	95492224	+	324	0.99	0.00257	0.52	intron (NR_046533, intron 3 of 3)	41847	100874194	ENSG00000223392	CLDN10-AS1	ncRNA
1703	chr12	53652897	53653608	+	713	0.72	0.00258	0.52	Intergenic	22167	517	ENSG00000135390	ATP5MC2	protein-coding
1704	chr1	182512288	182512774	+	488	0.87	0.00258	0.52	intron (NM_001366934, intron 10 of 22)	62385	353299	ENSG00000121446	RGSL1	protein-coding
1705	chr6	44275959	44276282	+	325	1.05	0.00258	0.52	exon (NM_001137560, exon 3 of 3)	5670	441151	ENSG00000178233	TMEM151B	protein-coding
1706	chr7	28955631	28956523	+	894	0.85	0.00258	0.52	exon (NM_014817, exon 1 of 1)	2253	9865	ENSG00000255690	TRIL	protein-coding
1707	chr18	46682901	46683166	+	267	1.14	0.00258	0.52	intron (NM_013305, intron 5 of 6)	-26000	125336	ENSG00000167210	LOXHD1	protein-coding
1708	chr20	11401011	11401469	+	460	-0.91	0.00258	0.52	Intergenic	-127857	339593		LOC339593	ncRNA
1709	chr13	96896394	96896656	+	264	-1.02	0.00258	0.52	Intergenic	87647	100887754		LINC00359	ncRNA
1710	chr5	3833586	3834103	+	519	-0.76	0.00259	0.52	Intergenic	238012	79192	ENSG00000170549	IRX1	protein-coding
1711	chr7	81530330	81531110	+	782	-0.69	0.00259	0.52	intron (NR_136264, intron 3 of 4)	31099	105369146		LOC105369146	ncRNA
1712	chr16	26837633	26838334	+	703	-0.66	0.00259	0.52	Intergenic	-228944	162083		C16orf82	protein-coding
1713	chr2	3626540	3627209	+	671	0.82	0.00259	0.52	intron (NM_199235, intron 4 of 7)	20822	78989	ENSG00000118004	COLEC11	protein-coding
1714	chr19	20566463	20566979	+	518	1.07	0.00259	0.52	promoter-TSS (NM_001159293)	-940	100129842	ENSG00000237440	ZNF737	protein-coding
1715	chr10	102656822	102657038	+	218	1.26	0.00259	0.52	non-coding (NR_144321, exon 6 of 6)	12435	81603	ENSG00000171206	TRIM8	protein-coding
1716	chr4	35929791	35930277	+	488	-0.86	0.00259	0.52	Intergenic	313905	116984	ENSG00000047365	ARAP2	protein-coding
1717	chr4	144450965	144451247	+	284	-0.97	0.00259	0.52	Intergenic	194913	646576	ENSG00000248890	HHIP-AS1	ncRNA
1718	chr10	127213642	127214286	+	646	0.72	0.00259	0.52	intron (NM_001290223, intron 27 of 51)	-17373	642938	ENSG00000188916	INSYN2A	protein-coding
1719	chr7	158561944	158562556	+	614	0.91	0.00259	0.52	intron (NM_130843, intron 1 of 21)	-20474	5799	ENSG00000155093	PTPRN2	protein-coding
1720	chr1	248552733	248553204	+	473	-1.56	0.0026	0.52	Intergenic	6523	401993	ENSG00000203661	OR2T5	protein-coding
1721	chr10	86400011	86400677	+	668	0.86	0.0026	0.52	Intergenic	-33549	2894	ENSG00000182771	GRID1	protein-coding
1722	chr7	64886338	64887242	+	906	0.93	0.0026	0.52	Intergenic	-16452	10793	ENSG00000198039	ZNF273	protein-coding
1723	chr6	43937358	43937862	+	506	0.82	0.0026	0.52	non-coding (NR_024478, exon 2 of 2)	46582	100132354		LINC01512	ncRNA
1724	chr16	53573675	53574310	+	637	0.75	0.0026	0.52	Intergenic	-70688	64400	ENSG00000166971	AKTIP	protein-coding
1725	chr7	78684342	78684785	+	445	-0.89	0.0026	0.52	intron (NM_001301128, intron 2 of 20)	-324425	100874021	ENSG00000226978	MAGI2-AS2	ncRNA
1726	chr2	210562290	210563006	+	718	-0.78	0.00261	0.52	intron (NR_161225, intron 2 of 38)	6049	1373	ENSG00000021826	CPS1	protein-coding
1727	chr7	120533789	120534592	+	805	-0.66	0.00261	0.52	intron (NM_012281, intron 1 of 5)	261015	3751	ENSG00000184408	KCND2	protein-coding
1728	chr4	61530632	61531003	+	373	-0.9	0.00261	0.52	intron (NM_001371343, intron 4 of 23)	328645
1729	chr6	77030700	77031031	+	333	-0.93	0.00261	0.52	Intergenic	433157	3351	ENSG00000135312	HTR1B	protein-coding
1730	chr6	34077160	34077545	+	387	0.97	0.00261	0.52	intron (NM_001282847, intron 2 of 9)	28615	2914	ENSG00000124493	GRM4	protein-coding
1731	chr1	76151490	76151921	+	433	0.88	0.00262	0.52	intron (NM_001349108, intron 1 of 3)	76959	256435	ENSG00000184005	ST6GALNAC3	protein-coding
1732	chr11	31206183	31206446	+	265	0.95	0.00262	0.52	intron (NM_001367979, intron 9 of 38)	163425	341019	ENSG00000170959	DCDC1	protein-coding
1733	chr20	18702514	18703219	+	707	-0.79	0.00262	0.52	intron (NM_080820, intron 4 of 5)	-4158	101929526	ENSG00000233993	LOC101929526	ncRNA
1734	chr1	80797147	80797562	+	417	-0.88	0.00262	0.52	Intergenic	156067	101927412	ENSG00000234184	LINC01781	ncRNA
1735	chr15	22298365	22299161	+	798	-0.87	0.00262	0.52	Intergenic	40149	646396		REREP3	pseudo
1736	chr12	110073418	110073920	+	504	1.05	0.00263	0.52	promoter-TSS (NR_148514)	-30	400073	ENSG00000174456	C12orf76	protein-coding
1737	chr11	124868423	124868681	+	260	1.05	0.00263	0.52	intron (NM_022370, intron 1 of 27)	3120	64221	ENSG00000154134	ROBO3	protein-coding
1738	chr1	202045280	202045880	+	602	0.95	0.00263	0.52	Intergenic	34993	1999	ENSG00000163435	ELF3	protein-coding
1739	chr2	170589887	170590377	+	492	-0.81	0.00263	0.52	intron (NM_001083615, intron 31 of 33)	124435	440925	ENSG00000222033	LINC01124	ncRNA
1740	chr2	123078136	123078512	+	378	-0.95	0.00263	0.52	Intergenic	-4843	107985818	ENSG00000232740	LINC01826	ncRNA
1741	chr11	73750632	73751171	+	541	0.79	0.00264	0.52	intron (NM_198896, intron 1 of 7)	9192	5870	ENSG00000175582	RAB6A	protein-coding
1742	chr5	34763597	34763940	+	345	0.87	0.00264	0.52	intron (NM_015577, intron 3 of 17)	-75396	153657	ENSG00000205838	TTC23L	protein-coding
1743	chr19	46087667	46087979	+	314	1.08	0.00264	0.52	Intergenic	-10194	444882	ENSG00000204869	IGFL4	protein-coding
1744	chr7	84919134	84919944	+	812	0.7	0.00264	0.52	Intergenic	202392	223117	ENSG00000153993	SEMA3D	protein-coding
1745	chr8	110251195	110251623	+	430	-0.75	0.00264	0.52	Intergenic	-275638	27012	ENSG00000164794	KCNV1	protein-coding
1746	chr2	194383220	194383690	+	472	-0.91	0.00264	0.52	intron (NR_110222, intron 4 of 5)	39186	101927406	ENSG00000225539	LINC01821	ncRNA
1747	chr9	33607773	33608287	+	516	0.86	0.00264	0.52	Intergenic	-16195	304		ANXA2P2	pseudo
1748	chr7	145768314	145768792	+	480	-0.74	0.00264	0.52	Intergenic	-932500	27010	ENSG00000196511	TPK1	protein-coding
1749	chr7	47497744	47497968	+	226	1.05	0.00264	0.52	intron (NM_022748, intron 3 of 30)	-33053	109623468		SNORD151	snoRNA
1750	chr12	44187260	44187624	+	366	-1.06	0.00265	0.52	intron (NM_001286213, intron 3 of 6)	351361	84216	ENSG00000139173	TMEM117	protein-coding
1751	chr6	47118942	47119306	+	366	1.03	0.00265	0.52	Intergenic	-76792	266977	ENSG00000153292	ADGRF1	protein-coding
1752	chr3	72496633	72497168	+	537	0.93	0.00265	0.52	Intergenic	-50277	23429	ENSG00000163602	RYBP	protein-coding
1753	chr9	17855095	17855458	+	365	-0.85	0.00265	0.52	Intergenic	276210	6456	ENSG00000107295	SH3GL2	protein-coding
1754	chr2	62369994	62370244	+	252	0.95	0.00265	0.52	Intergenic	136076	200728	ENSG00000186889	TMEM17	protein-coding
1755	chr13	69972229	69972910	+	683	-0.77	0.00265	0.52	intron (NM_001286725, intron 1 of 9)	-134644	6315		ATXN8OS	ncRNA
1756	chr12	74836896	74837632	+	738	0.89	0.00266	0.52	Intergenic	299429	552889	ENSG00000253719	ATXN7L3B	protein-coding
1757	chr3	194840631	194841226	+	597	0.74	0.00266	0.52	Intergenic	-72219	105374293	ENSG00000230401	LINC01972	ncRNA
1758	chr2	238737616	238738122	+	508	-0.93	0.00266	0.52	Intergenic	110038	100287387		LOC100287387	ncRNA
1759	chr4	61076233	61076630	+	399	-1.19	0.00266	0.52	Intergenic	-67225	105377249	ENSG00000240152	LINC02271	ncRNA
1760	chr3	176078893	176079277	+	386	0.85	0.00266	0.52	Intergenic	-165466	100302204	ENSG00000221737	MIR548I1	ncRNA
1761	chr3	17424306	17424829	+	525	-0.81	0.00267	0.52	intron (NM_001349091, intron 2 of 19)	275453	9779	ENSG00000131374	TBC1D5	protein-coding
1762	chr3	38029643	38030369	+	728	0.93	0.00267	0.52	promoter-TSS (NM_006225)	-364	5333	ENSG00000187091	PLCD1	protein-coding
1763	chr7	12928254	12928813	+	561	0.74	0.00267	0.52	Intergenic	240900	10124	ENSG00000122644	ARL4A	protein-coding
1764	chr6	102695051	102695490	+	441	-1.08	0.00267	0.52	Intergenic	1296285	2898	ENSG00000164418	GRIK2	protein-coding
1765	chr14	96579336	96579728	+	394	0.9	0.00267	0.52	Intergenic	76667	10914	ENSG00000090060	PAPOLA	protein-coding
1766	chr19	55592421	55592951	+	532	0.97	0.00267	0.52	exon (NM_032836, exon 3 of 3)	6831	84922	ENSG00000179943	FIZ1	protein-coding
1767	chr4	177067769	177068167	+	400	-0.84	0.00268	0.52	Intergenic	192266	105377556	ENSG00000250263	LINC02509	ncRNA
1768	chr5	85814247	85814843	+	598	-0.78	0.00268	0.52	Intergenic	-467899	285622		NBPF22P	pseudo
1769	chr16	31803883	31804247	+	366	-0.98	0.00268	0.52	Intergenic	4788	317702		VN1R3	protein-coding
1770	chr7	85760378	85760656	+	280	-0.94	0.00268	0.52	Intergenic	339395	105375380	ENSG00000225128	LINC00972	ncRNA
1771	chr10	128981149	128981430	+	283	1.02	0.00268	0.52	Intergenic	68456	728327	ENSG00000224190	LINC02667	ncRNA
1772	chr10	44929560	44930089	+	531	1.03	0.00268	0.52	intron (NM_001123376, intron 2 of 4)	18487	643236	ENSG00000187783	TMEM72	protein-coding
1773	chr2	233237424	233237817	+	395	1.03	0.00268	0.52	Intergenic	-13951	55054	ENSG00000085978	ATG16L1	protein-coding
1774	chr2	77788529	77789388	+	861	-0.66	0.00268	0.52	intron (NR_110288, intron 3 of 3)	-126976	101927926	ENSG00000233605	LINC01851	ncRNA
1775	chr5	93096896	93097369	+	475	0.97	0.00268	0.52	Intergenic	474211	441094	ENSG00000237187	NR2F1-AS1	ncRNA
1776	chr2	140466730	140467144	+	416	-0.94	0.00269	0.52	intron (NM_018557, intron 60 of 90)	119748	102465692	ENSG00000283506	MIR7157	ncRNA
1777	chr17	53319247	53319525	+	280	-0.99	0.00269	0.52	Intergenic	333881	100506650		C17orf112	protein-coding
1778	chr12	80119080	80119515	+	437	0.9	0.00269	0.52	intron (NM_001368062, intron 1 of 62)	19760	283310	ENSG00000165899	OTOGL	protein-coding
1779	chr6	142556117	142556679	+	564	-0.95	0.00269	0.52	intron (NR_027312, intron 1 of 2)	81438	153910	ENSG00000236366	LOC153910	ncRNA
1780	chr10	52921700	52922415	+	717	-0.77	0.00269	0.52	Intergenic	-150357	4153	ENSG00000165471	MBL2	protein-coding
1781	chr11	31444974	31445266	+	294	-0.84	0.00269	0.52	intron (NM_001304274, intron 4 of 5)	64502	196294	ENSG00000148950	IMMP1L	protein-coding
1782	chr5	150537740	150538336	+	598	0.82	0.00269	0.52	intron (NM_001301063, intron 6 of 13)	29907	3340	ENSG00000070614	NDST1	protein-coding
1783	chr5	110551641	110551974	+	335	-0.98	0.00271	0.52	intron (NM_001039763, intron 11 of 13)	-37892	100302159	ENSG00000221436	MIR548F3	ncRNA
1784	chrUn_KI270442v1	140325	141350	+	1027	-0.53	0.00271	0.52	NA	NA
1785	chr8	144417437	144417945	+	510	1	0.00271	0.52	promoter-TSS (NM_130849).2	-847	55630	ENSG00000147804	SLC39A4	protein-coding
1786	chr1	193456831	193457267	+	438	0.96	0.00271	0.52	Intergenic	152304	101929184	ENSG00000232077	LINC01031	ncRNA
1787	chr7	64573060	64573548	+	490	0.91	0.00271	0.52	Intergenic	-1391	100128885		LOC100128885	ncRNA
1788	chr1	213758535	213758861	+	328	0.94	0.00271	0.52	Intergenic	-166051	100861504		LINC00538	ncRNA
1789	chr19	5127871	5128140	+	271	1.26	0.00271	0.52	intron (NM_015015, intron 11 of 22)	158892	23030	ENSG00000127663	KDM4B	protein-coding
1790	chr20	8325323	8325768	+	447	-0.86	0.00271	0.52	intron (NM_182734, intron 2 of 32)	76841	100874337	ENSG00000225479	PLCB1-IT1	ncRNA
1791	chr6	80616805	80617138	+	335	-1	0.00271	0.52	Intergenic	510300	594	ENSG00000083123	BCKDHB	protein-coding
1792	chr11	126114935	126115362	+	429	0.94	0.00271	0.52	Intergenic	-51856	50937	ENSG00000064309	CDON	protein-coding
1793	chr7	44185383	44185937	+	556	0.82	0.00271	0.52	intron (NM_001354800, intron 1 of 10)	3779	2645	ENSG00000106633	GCK	protein-coding
1794	chr9	29961512	29961916	+	406	-0.91	0.00271	0.52	Intergenic	446740	401497		LINC01242	ncRNA
1795	chr9	71193531	71194130	+	601	-0.81	0.00272	0.52	intron (NM_001366143, intron 1 of 25)	-72209	80036	ENSG00000083067	TRPM3	protein-coding
1796	chr17	48139835	48140482	+	649	0.83	0.00272	0.52	intron (NM_001075099, intron 11 of 12)	16353	100302211	ENSG00000221739	MIR1203	ncRNA
1797	chr13	58769138	58769960	+	824	-0.71	0.00272	0.52	Intergenic	-536432	106144531	ENSG00000232954	LINC00374	ncRNA
1798	chr11	64359122	64359507	+	387	0.93	0.00272	0.52	intron (NM_001006944, intron 1 of 16)	152	8986	ENSG00000162302	RPS6KA4	protein-coding
1799	chr17	81515060	81515702	+	644	1.02	0.00272	0.52	Intergenic	-2582	71	ENSG00000184009	ACTG1	protein-coding
1800	chr6	38152579	38152822	+	245	1.16	0.00272	0.52	3' UTR (NM_021943, exon 6 of 6)	-328896	101929425	ENSG00000226533	BTBD9-AS1	ncRNA
1801	chr10	111871144	111871505	+	363	-0.94	0.00273	0.52	Intergenic	312441	57678	ENSG00000119927	GPAM	protein-coding
1802	chr1	89679062	89679507	+	447	0.87	0.00273	0.52	intron (NM_032270, intron 1 of 2)	46164	84230	ENSG00000171488	LRRC8C	protein-coding
1803	chr5	38282296	38283053	+	759	1.2	0.00273	0.52	intron (NR_046219, intron 3 of 3)	8312	100852408	ENSG00000248730	EGFLAM-AS4	ncRNA
1804	chr10	132676484	132676971	+	489	0.85	0.00273	0.52	intron (NM_005539, intron 4 of 15)	-4548	3632	ENSG00000068383	INPP5A	protein-coding
1805	chr7	56161535	56161886	+	353	0.94	0.00273	0.52	Intergenic	-45293	389493	ENSG00000185290	NUPR2	protein-coding
1806	chr2	120820270	120820525	+	257	0.9	0.00273	0.52	intron (NM_005270, intron 2 of 13)	28116	2736	ENSG00000074047	GLI2	protein-coding
1807	chr2	130287068	130287748	+	682	0.68	0.00274	0.52	Intergenic	54700	84317	ENSG00000136710	CCDC115	protein-coding
1808	chr7	156955019	156955373	+	356	0.89	0.00274	0.52	intron (NM_001353366, intron 3 of 10)	5484	64434	ENSG00000146909	NOM1	protein-coding
1809	chr6	20255850	20256505	+	657	0.78	0.00274	0.52	Intergenic	-43708	154141	ENSG00000172197	MBOAT1	protein-coding
1810	chr8	42541489	42542248	+	761	0.93	0.00274	0.52	promoter-TSS (NM_001257181)	86	6575	ENSG00000168575	SLC20A2	protein-coding
1811	chr9	23471234	23471693	+	461	-0.97	0.00274	0.52	Intergenic	200936	101929563	ENSG00000283982	LOC101929563	ncRNA
1812	chr13	83270162	83270480	+	320	-1.13	0.00274	0.52	Intergenic	612072	114798	ENSG00000178235	SLITRK1	protein-coding
1813	chr20	36385163	36385649	+	488	0.87	0.00274	0.52	intron (NM_001365621, intron 2 of 12)	-76062	22839	ENSG00000080845	DLGAP4	protein-coding
1814	chr22	21012958	21013415	+	459	0.91	0.00274	0.52	intron (NR_003608, intron 1 of 2)	1101	113691	ENSG00000161149	TUBA3FP	pseudo
1815	chr12	75415191	75415568	+	379	1	0.00274	0.52	intron (NR_072995, intron 4 of 6)	24290	144321	ENSG00000180481	GLIPR1L2	protein-coding
1816	chr6	164866178	164866451	+	275	-1.28	0.00274	0.52	Intergenic	-44251	105378111		MEAT6	ncRNA
1817	chr22	41467835	41468144	+	311	1.13	0.00275	0.52	intron (NM_032758, intron 2 of 3)	703	84844	ENSG00000100410	PHF5A	protein-coding
1818	chr7	6246206	6246773	+	569	0.79	0.00275	0.52	intron (NM_001367581, intron 1 of 13)	26135	9265	ENSG00000008256	CYTH3	protein-coding
1819	chr4	130725961	130726369	+	410	-1.05	0.00275	0.52	Intergenic	349804	105377420		LINC02479	ncRNA
1820	chr5	40172358	40172750	+	394	-0.97	0.00275	0.52	Intergenic	120263	102467077		LINC00603	ncRNA
1821	chr6	87965208	87965650	+	444	0.9	0.00275	0.52	Intergenic	-82412	81833	ENSG00000118434	SPACA1	protein-coding
1822	chr1	224671949	224672401	+	454	0.84	0.00275	0.52	intron (NM_152495, intron 1 of 5)	55858	149111	ENSG00000143786	CNIH3	protein-coding
1823	chr2	91527238	91528094	+	858	0.83	0.00276	0.52	Intergenic	132283	654342		LSP1P4	pseudo
1824	chr14	39697109	39697513	+	406	-0.87	0.00276	0.52	Intergenic	-264811	254170	ENSG00000165355	FBXO33	protein-coding
1825	chr9	79727981	79728239	+	260	-0.92	0.00276	0.52	Intergenic	-96420	101927477		LINC01507	ncRNA
1826	chr2	11953636	11953921	+	287	1.05	0.00276	0.52	Intergenic	-53338	100506457	ENSG00000224184	MIR3681HG	ncRNA
1827	chr19	15701693	15702255	+	564	0.78	0.00276	0.52	Intergenic	-26050	26538	ENSG00000171942	OR10H2	protein-coding
1828	chr3	191090053	191090610	+	559	-0.73	0.00276	0.52	Intergenic	-108910	344901	ENSG00000188729	OSTN	protein-coding
1829	chr7	24910194	24910950	+	758	0.81	0.00276	0.52	intron (NM_015550, intron 1 of 22)	-17951	26031	ENSG00000070882	OSBPL3	protein-coding
1830	chr1	91006472	91007043	+	573	0.77	0.00276	0.52	intron (NM_201269, intron 1 of 5)	14751	84146	ENSG00000122482	ZNF644	protein-coding
1831	chr2	130981750	130982151	+	403	-0.87	0.00276	0.52	intron (NM_001367493, intron 4 of 13)	111212	130074	ENSG00000152102	FAM168B	protein-coding
1832	chr8	406383	407445	+	1064	0.89	0.00276	0.52	promoter-TSS (NM_183420)	-44	26260	ENSG00000147364	FBXO25	protein-coding
1833	chr2	4518287	4518616	+	331	0.82	0.00277	0.52	Intergenic	137771	727982	ENSG00000231532	LINC01249	ncRNA
1834	chr4	33337585	33338236	+	653	-0.94	0.00277	0.52	Intergenic	701983	101928622	ENSG00000250954	LOC101928622	ncRNA
1835	chr5	118540650	118541709	+	1061	-1.13	0.00277	0.52	intron (NR_104610, intron 1 of 9)	20938	101927280		LINC02208	ncRNA
1836	chr3	147027062	147027407	+	347	-0.81	0.00277	0.52	Intergenic	105311	101927866	ENSG00000242671	LINC02010	ncRNA
1837	chr11	123196154	123196699	+	547	0.85	0.00277	0.52	Intergenic	-1178	79827	ENSG00000166250	CLMP	protein-coding
1838	chr5	130062088	130062708	+	622	-0.65	0.00277	0.52	intron (NM_175856, intron 2 of 2)	157933	337876	ENSG00000198108	CHSY3	protein-coding
1839	chr17	81097393	81097789	+	398	0.99	0.00277	0.52	intron (NM_001144888, intron 6 of 13)	27782	724027	ENSG00000207736	MIR657	ncRNA
1840	chr13	45464758	45465431	+	675	0.96	0.00278	0.52	exon (NM_031431, exon 1 of 23)	155	83548	ENSG00000136152	COG3	protein-coding
1841	chr4	76815976	76816862	+	888	-0.64	0.00278	0.521	Intergenic	81725	345079	ENSG00000186212	SOWAHB	protein-coding
1842	chr8	98892759	98893080	+	323	0.97	0.00279	0.522	intron (NM_001256312, intron 1 of 12)	49691	6788	ENSG00000104375	STK3	protein-coding
1843	chr1	63602973	63603406	+	435	0.85	0.00279	0.522	intron (NM_001172819, intron 1 of 10)	9380	5236	ENSG00000079739	PGM1	protein-coding
1844	chr4	133281573	133282035	+	464	-1.03	0.00279	0.522	Intergenic	132510	57575	ENSG00000138650	PCDH10	protein-coding
1845	chr1	39204834	39205276	+	444	0.92	0.00279	0.522	intron (NM_012090, intron 1 of 92)	120888	23499	ENSG00000127603	MACF1	protein-coding
1846	chr19	10133957	10134601	+	646	0.94	0.00279	0.522	exon (NM_001130823, exon 40 of 41)	-14380	8666	ENSG00000130811	EIF3G	protein-coding
1847	chr2	184690420	184691079	+	661	-0.82	0.0028	0.522	intron (NM_194250, intron 1 of 3)	92220	91752	ENSG00000170396	ZNF804A	protein-coding
1848	chr7	155819856	155820336	+	482	0.75	0.0028	0.522	Intergenic	-7633	6469	ENSG00000164690	SHH	protein-coding
1849	chr8	110339528	110339862	+	336	-0.97	0.0028	0.522	Intergenic	-363924	27012	ENSG00000164794	KCNV1	protein-coding
1850	chr5	161465789	161466399	+	612	-0.66	0.0028	0.522	intron (NM_000813, intron 4 of 9)	82030	2561	ENSG00000145864	GABRB2	protein-coding
1851	chr7	35731862	35732263	+	403	0.85	0.00281	0.523	Intergenic	15625	100506725	ENSG00000227544	LOC100506725	ncRNA
1852	chr4	162524413	162524799	+	388	-0.78	0.00281	0.523	Intergenic	-360572	56884	ENSG00000168843	FSTL5	protein-coding
1853	chr12	40392086	40392592	+	508	-0.93	0.00281	0.523	Intergenic	-1055	283463		MUC19	protein-coding
1854	chr19	23394707	23395650	+	945	0.81	0.00281	0.523	intron (NM_003430, intron 1 of 3)	293	7644	ENSG00000167232	ZNF91	protein-coding
1855	chr14	68943745	68944353	+	610	0.84	0.00281	0.523	intron (NM_001102, intron 1 of 20)	35253	87	ENSG00000072110	ACTN1	protein-coding
1856	chr14	40194542	40195445	+	905	-0.81	0.00282	0.523	Intergenic	-759718	644919		LINC02315	ncRNA
1857	chr6	147124715	147125144	+	431	-0.95	0.00282	0.523	intron (NR_034115, intron 3 of 10)	-33996	106182249	ENSG00000196634	LUADT1	ncRNA
1858	chr1	66112602	66112957	+	357	-0.91	0.00282	0.523	intron (NM_001037340, intron 1 of 14)	-62061	101927139	ENSG00000227466	LOC101927139	ncRNA
1859	chr2	194880729	194881108	+	381	-1.11	0.00282	0.524	Intergenic	150323	101927431	ENSG00000230173	LINC01790	ncRNA
1860	chr4	123435241	123435751	+	512	0.9	0.00282	0.524	Intergenic	35956	10252	ENSG00000164056	SPRY1	protein-coding
1861	chr7	140673354	140673819	+	467	0.84	0.00283	0.524	exon (NM_052853, exon 1 of 8)	641	90956	ENSG00000133597	ADCK2	protein-coding
1862	chr4	20267048	20267554	+	508	-0.84	0.00283	0.524	intron (NM_001289135, intron 3 of 35)	15396	9353	ENSG00000145147	SLIT2	protein-coding
1863	chr22	16659260	16660002	+	744	-0.88	0.00284	0.525	intron (NR_040115, intron 7 of 8)	15909	23783		ANKRD62P1-PARP4P3	pseudo
1864	chr4	64735251	64735605	+	356	-0.86	0.00284	0.525	Intergenic	269072	401134	ENSG00000250125	LINC02232	ncRNA
1865	chr18	34158049	34159704	+	1657	0.61	0.00284	0.526	intron (NM_001353232, intron 1 of 9)	63594	8715	ENSG00000101746	NOL4	protein-coding
1866	chr21	14586372	14587077	+	707	-0.72	0.00284	0.526	intron (NR_046512, intron 2 of 4)	-3322	64092	ENSG00000155307	SAMSN1	protein-coding
1867	chr8	42367660	42368034	+	376	0.88	0.00285	0.526	intron (NM_002690, intron 11 of 13)	9382	27121	ENSG00000104371	DKK4	protein-coding
1868	chr2	237912305	237912708	+	405	0.93	0.00285	0.526	TTS (NM_005855)	52883	10267	ENSG00000132329	RAMP1	protein-coding
1869	chr16	56749110	56749713	+	605	0.84	0.00285	0.526	intron (NM_014669, intron 2 of 21)	19282	9688	ENSG00000102900	NUP93	protein-coding
1870	chr6	117056809	117057327	+	520	-0.88	0.00285	0.526	Intergenic	179826	222546	ENSG00000185002	RFX6	protein-coding
1871	chr16	55607633	55608166	+	535	-0.73	0.00285	0.526	Intergenic	41215	84290	ENSG00000256812	CAPNS2	protein-coding
1872	chr10	99003035	99003294	+	261	-1.02	0.00285	0.526	intron (NM_021828, intron 3 of 11)	-78596	102465253	ENSG00000274056	MIR6507	ncRNA
1873	chr21	36820148	36820955	+	809	0.68	0.00286	0.526	intron (NM_001352515, intron 6 of 10)	121436	6493	ENSG00000159263	SIM2	protein-coding
1874	chr18	54042206	54042529	+	325	0.98	0.00286	0.526	Intergenic	180045	677819	ENSG00000207233	SNORA37	snoRNA
1875	chr3	132973156	132973962	+	808	-0.62	0.00286	0.526	Intergenic	-64729	66000	ENSG00000144868	TMEM108	protein-coding
1876	chr4	59086344	59087100	+	758	-0.66	0.00286	0.526	Intergenic	73149	105377247	ENSG00000251266	LINC02429	ncRNA
1877	chr4	19840261	19840802	+	543	0.7	0.00286	0.526	Intergenic	-411374	9353	ENSG00000145147	SLIT2	protein-coding
1878	chr4	65853307	65853870	+	565	-0.9	0.00286	0.526	Intergenic	-183093	2044	ENSG00000145242	EPHA5	protein-coding
1879	chr5	174776598	174776927	+	331	0.88	0.00287	0.526	Intergenic	25028	100616202	ENSG00000266890	MIR4634	ncRNA
1880	chr22_KI270732v1_random	36325	36794	+	471	-0.77	0.00287	0.526	NA	NA
1881	chr3	140297003	140297483	+	482	0.88	0.00287	0.526	intron (NM_022131, intron 2 of 16)	211546	101927808	ENSG00000250433	CLSTN2-AS1	ncRNA
1882	chr19	47538968	47539251	+	285	1.18	0.00288	0.526	intron (NM_001277075, intron 8 of 16)	-24046	8775	ENSG00000105402	NAPA	protein-coding
1883	chr1	210285135	210285737	+	604	0.71	0.00288	0.526	Intergenic	-42816	55733	ENSG00000054392	HHAT	protein-coding
1884	chr11	1837526	1838027	+	503	1.05	0.00288	0.526	TTS (NM_001290332)	-1205	7136	ENSG00000130598	TNNI2	protein-coding
1885	chr4	17860547	17860977	+	432	0.72	0.00288	0.526	intron (NM_001365665, intron 4 of 4)	49783	64151	ENSG00000109805	NCAPG	protein-coding
1886	chr7	93146906	93147613	+	709	0.8	0.00288	0.526	intron (NM_001303496, intron 1 of 4)	1126	219285	ENSG00000177409	SAMD9L	protein-coding
1887	chr5	32678788	32679205	+	419	0.87	0.00288	0.526	Intergenic	-11876	4883	ENSG00000113389	NPR3	protein-coding
1888	chr10	44042586	44043177	+	593	0.85	0.00288	0.526	Intergenic	130479	283033		LINC00841	ncRNA
1889	chr2	146668224	146668698	+	476	-0.84	0.00289	0.526	Intergenic	81404	728773		PABPC1P2	pseudo
1890	chr13	88720015	88720598	+	585	-0.93	0.00289	0.526	Intergenic	93453	100861553	ENSG00000261666	LINC00560	ncRNA
1891	chr2	20215992	20216247	+	257	0.99	0.00289	0.526	intron (NM_001006946, intron 2 of 5)	9011	6382	ENSG00000115884	SDC1	protein-coding
1892	chr22	20982373	20982822	+	451	0.99	0.00289	0.526	intron (NM_006767, intron 1 of 20)	300	8216	ENSG00000099949	LZTR1	protein-coding
1893	chr14	35391170	35391799	+	631	1.37	0.00289	0.526	Intergenic	13270	4792	ENSG00000100906	NFKBIA	protein-coding
1894	chr6	40527700	40528398	+	700	0.71	0.00289	0.526	intron (NM_020737, intron 1 of 2)	59315	57497	ENSG00000156564	LRFN2	protein-coding
1895	chr8	23573462	23573840	+	380	0.88	0.00289	0.526	3' UTR (NM_001317813, exon 5 of 5)	44695	51312	ENSG00000147454	SLC25A37	protein-coding
1896	chr4	106441908	106442305	+	399	-0.85	0.00289	0.526	intron (NR_147150, intron 2 of 3)	8482	105377355	ENSG00000249613	LINC02173	ncRNA
1897	chr17	77570238	77570585	+	349	1.18	0.00289	0.526	Intergenic	23470	100507351		LOC100507351	ncRNA
1898	chr7	1495807	1496213	+	408	1.07	0.00289	0.526	intron (NM_001080453, intron 12 of 47)	8379	26173	ENSG00000164880	INTS1	protein-coding
1899	chr5	7683703	7683979	+	278	1.06	0.0029	0.526	intron (NM_020546, intron 4 of 24)	167292	134121	ENSG00000215217	C5orf49	protein-coding
1900	chr10	36156357	36157076	+	721	-0.63	0.0029	0.526	Intergenic	378414	102578074	ENSG00000280719	PCAT5	ncRNA
1901	chr14	48759466	48759766	+	302	-1.08	0.0029	0.526	Intergenic	826764	6235	ENSG00000213741	RPS29	protein-coding
1902	chr3	59578423	59578814	+	393	0.81	0.0029	0.526	Intergenic	79879	339902		LOC339902	ncRNA
1903	chr5	10159233	10159596	+	365	0.84	0.0029	0.526	Intergenic	90474	134145	ENSG00000150756	ATPSCKMT	protein-coding
1904	chr4	64779769	64780668	+	901	-0.83	0.0029	0.526	Intergenic	224282	401134	ENSG00000250125	LINC02232	ncRNA
1905	chr17	49170354	49171015	+	663	0.82	0.00291	0.526	TTS (NM_001159388)	37915	124872	ENSG00000167080	B4GALNT2	protein-coding
1906	chr5	143778062	143778293	+	233	0.92	0.00291	0.526	Intergenic	-33984	57824	ENSG00000158497	HMHB1	protein-coding
1907	chr3	5644369	5645168	+	801	0.65	0.00291	0.526	Intergenic	-394513	100616334	ENSG00000265180	MIR4790	ncRNA
1908	chr5	807168	807523	+	357	-1.12	0.00291	0.526	intron (NM_024786, intron 11 of 12)	-22616	653082	ENSG00000206077	ZDHHC11B	protein-coding
1909	chr9	25934626	25935336	+	712	-0.83	0.00291	0.526	Intergenic	-131694	100506422		LOC100506422	protein-coding
1910	chr18	26795802	26796207	+	407	-0.92	0.00293	0.528	Intergenic	66906	361	ENSG00000171885	AQP4	protein-coding
1911	chr14	102304981	102305339	+	360	1.17	0.00293	0.528	promoter-TSS (NM_014226)	4	5891	ENSG00000080823	MOK	protein-coding
1912	chr11	98806437	98807400	+	965	-0.74	0.00293	0.528	Intergenic	-214031	53942	ENSG00000149972	CNTN5	protein-coding
1913	chr3	52355350	52355676	+	328	1.11	0.00293	0.528	intron (NM_015512, intron 21 of 77)	39194	25981	ENSG00000114841	DNAH1	protein-coding
1914	chr9	89564259	89564587	+	330	1.1	0.00294	0.528	Intergenic	-40589	10912	ENSG00000130222	GADD45G	protein-coding
1915	chr2	10080057	10080500	+	445	1.48	0.00294	0.528	5' UTR (NM_001037160, exon 1 of 3)	133	192668	ENSG00000205795	CYS1	protein-coding
1916	chr4	20246282	20246790	+	510	-0.84	0.00294	0.528	Intergenic	-5369	9353	ENSG00000145147	SLIT2	protein-coding
1917	chr17	40218963	40219271	+	310	1.3	0.00294	0.528	promoter-TSS (NM_133264)	-187	147179	ENSG00000171475	WIPF2	protein-coding
1918	chr13	24717523	24718156	+	635	0.81	0.00294	0.528	Intergenic	37428	479	ENSG00000075673	ATP12A	protein-coding
1919	chr11	130561720	130561963	+	245	1.13	0.00294	0.528	Intergenic	-104894	102466873	ENSG00000274999	MIR8052	ncRNA
1920	chr4	63934964	63935318	+	356	-0.94	0.00294	0.528	Intergenic	474309	253017	ENSG00000205678	TECRL	protein-coding
1921	chr5	17136504	17136882	+	380	0.95	0.00295	0.528	intron (NR_027253, intron 2 of 2)	19299	113218490		MIR10522	ncRNA
1922	chr17	81331652	81332303	+	653	0.85	0.00295	0.528	Intergenic	-22729	284185		LINC00482	ncRNA
1923	chr21	22573688	22573947	+	261	-0.95	0.00295	0.528	Intergenic	475200	54143	ENSG00000184856	LINC00308	ncRNA
1924	chr3	88805800	88806190	+	392	-1.06	0.00295	0.528	Intergenic	-301626	2042	ENSG00000044524	EPHA3	protein-coding
1925	chr12	124414909	124415236	+	329	1.24	0.00295	0.528	intron (NM_001077261, intron 15 of 47)	-77830	102466204	ENSG00000275967	MIR6880	ncRNA
1926	chr1	53362172	53362431	+	261	1.23	0.00296	0.528	Intergenic	34068	105378732	ENSG00000225675	LINC01771	ncRNA
1927	chr2	117602115	117602569	+	456	0.78	0.00296	0.528	Intergenic	-212349	8886	ENSG00000088205	DDX18	protein-coding
1928	chr1	189430707	189431216	+	511	-0.78	0.00296	0.528	Intergenic	1045049	339479	ENSG00000162670	BRINP3	protein-coding
1929	chr1	24022151	24022543	+	394	1.06	0.00296	0.528	Intergenic	-41884	10772	ENSG00000188529	SRSF10	protein-coding
1930	chr4	180454369	180454665	+	298	-1	0.00296	0.528	Intergenic	704632	728081	ENSG00000248197	LINC00290	ncRNA
1931	chr6	46552852	46553519	+	669	0.71	0.00296	0.528	intron (NM_016593, intron 11 of 11)	-61118	10231	ENSG00000172348	RCAN2	protein-coding
1932	chr15	23848577	23848888	+	313	-0.94	0.00296	0.528	Intergenic	-126415	105370731		PWRN4	ncRNA
1933	chr2	76473178	76473780	+	604	0.7	0.00296	0.528	Intergenic	-512486	101927907	ENSG00000234653	LOC101927907	ncRNA
1934	chr6	103103200	103103891	+	693	-0.7	0.00297	0.528	Intergenic	1704560	2898	ENSG00000164418	GRIK2	protein-coding
1935	chr8	55476771	55477284	+	515	0.95	0.00297	0.528	intron (NM_052898, intron 2 of 2)	-21706	100133234	ENSG00000248522	SBF1P1	pseudo
1936	chr11	76380225	76380530	+	307	1.07	0.00297	0.528	promoter-TSS (NR_130990)	588	5612	ENSG00000137492	THAP12	protein-coding
1937	chr4	28590040	28590582	+	544	-0.81	0.00297	0.528	Intergenic	-229271	100422937	ENSG00000283275	MIR4275	ncRNA
1938	chr15	84963596	84963858	+	264	1.11	0.00297	0.528	intron (NM_001321721, intron 16 of 16)	-16740	5151	ENSG00000073417	PDE8A	protein-coding
1939	chr2	74100644	74101521	+	879	0.69	0.00297	0.528	exon (NM_001366022, exon 11 of 11)	46830	388962	ENSG00000163170	BOLA3	protein-coding
1940	chr17	19692438	19692790	+	354	1.09	0.00297	0.528	intron (NR_135625, intron 12 of 15)	23970	146802	ENSG00000180638	SLC47A2	protein-coding
1941	chr4	4866799	4867434	+	637	0.78	0.00298	0.529	Intergenic	7451	4487	ENSG00000163132	MSX1	protein-coding
1942	chr9	12326819	12327234	+	417	-0.96	0.00298	0.529	Intergenic	-366359	7306	ENSG00000107165	TYRP1	protein-coding
1943	chr6	114844783	114845154	+	373	-0.85	0.00298	0.529	Intergenic	-782091	222537	ENSG00000249853	HS3ST5	protein-coding
1944	chr7	66462877	66463205	+	330	1.06	0.00299	0.529	Intergenic	-30591	100289098	ENSG00000237310	GS1-124K5.4	ncRNA
1945	chr8	60437421	60437651	+	232	-1.15	0.00299	0.529	Intergenic	-23718	100505532		LINC01301	ncRNA
1946	chr11	19589127	19589824	+	699	0.79	0.00299	0.529	intron (NM_001111018, intron 1 of 37)	14165	100616118	ENSG00000265210	MIR4486	ncRNA
1947	chr1	28517760	28518086	+	328	1.07	0.00299	0.529	promoter-TSS (NM_001048194)	-303	1104	ENSG00000180198	RCC1	protein-coding
1948	chr11	28702291	28702723	+	434	0.89	0.00299	0.529	Intergenic	-224959	102466876	ENSG00000273912	MIR8068	ncRNA
1949	chr1	30202156	30202591	+	437	-0.86	0.003	0.529	Intergenic	-164761	101929406	ENSG00000233399	LINC01648	ncRNA
1950	chr8	10210137	10210646	+	511	0.76	0.003	0.529	intron (NM_001135670, intron 2 of 4)	114740	4482	ENSG00000175806	MSRA	protein-coding
1951	chr8	137220762	137221172	+	412	-0.77	0.003	0.529	Intergenic	192621	101927915		LOC101927915	ncRNA
1952	chr6	43413210	43413494	+	286	1.22	0.003	0.529	Intergenic	-14189	89845	ENSG00000124574	ABCC10	protein-coding
1953	chr7	44690368	44690741	+	375	0.9	0.003	0.529	intron (NM_002541, intron 10 of 22)	-58012	83637	ENSG00000122515	ZMIZ2	protein-coding
1954	chr10	54639093	54639393	+	302	-0.94	0.003	0.529	intron (NR_134503, intron 4 of 5)	-31286	100302192	ENSG00000221594	MIR548F1	ncRNA
1955	chr2	85857678	85858255	+	579	0.86	0.00301	0.529	intron (NM_001354224, intron 3 of 7)	-3791	8869	ENSG00000115525	ST3GAL5	protein-coding
1956	chr8	111020103	111020683	+	582	-0.66	0.00301	0.529	intron (NR_125417, intron 1 of 5)	7040	101927459	ENSG00000253877	LINC01608	ncRNA
1957	chr3	165428420	165428759	+	341	-0.94	0.00301	0.529	intron (NR_125764, intron 3 of 5)	221629	103695433		LINC01322	ncRNA
1958	chr14	43734897	43735561	+	666	-0.93	0.00301	0.529	Intergenic	772054	84075	ENSG00000189139	FSCB	protein-coding
1959	chr7	6935900	6936793	+	895	0.77	0.00301	0.529	Intergenic	-110051	221960	ENSG00000146574	CCZ1B	protein-coding
1960	chr19	1679284	1679617	+	335	1.29	0.00301	0.529	Intergenic	-26835	6929	ENSG00000071564	TCF3	protein-coding
1961	chr14	41454125	41454658	+	535	-0.85	0.00301	0.529	Intergenic	-152465	145581	ENSG00000165379	LRFN5	protein-coding
1962	chr1	214605935	214606432	+	499	1.01	0.00302	0.529	intron (NM_016343, intron 1 of 19)	2988	1063	ENSG00000117724	CENPF	protein-coding
1963	chr6	20454048	20454334	+	288	1.16	0.00302	0.529	intron (NM_001243076, intron 1 of 6)	50512	1871	ENSG00000112242	E2F3	protein-coding
1964	chr7	64599299	64600184	+	887	0.87	0.00302	0.529	non-coding (NR_077227, exon 2 of 3)	17131	641746		LOC641746	pseudo
1965	chr11	131591277	131591708	+	433	0.78	0.00302	0.529	intron (NM_001352003, intron 1 of 8)	-50625	101929653	ENSG00000237654	LOC101929653	ncRNA
1966	chr6	130044078	130044588	+	512	-0.8	0.00302	0.529	intron (NM_001007102, intron 3 of 21)	24689	84456	ENSG00000198945	L3MBTL3	protein-coding
1967	chr9	102366022	102366664	+	644	-0.82	0.00302	0.529	Intergenic	-153294	414319	ENSG00000204250	LINC00587	ncRNA
1968	chr2	189857035	189857313	+	280	-1.25	0.00302	0.529	intron (NM_001128144, intron 9 of 11)	72724	5378	ENSG00000064933	PMS1	protein-coding
1969	chr2	219514111	219514883	+	774	0.84	0.00302	0.529	exon (NM_182847, exon 1 of 9)	327	55515	ENSG00000072182	ASIC4	protein-coding
1970	chr4	160194415	160194925	+	512	-0.82	0.00303	0.529	Intergenic	-416886	109729132	ENSG00000250488	LINC02233	ncRNA
1971	chr5	40691640	40692414	+	776	0.69	0.00303	0.529	exon (NM_000958, exon 3 of 3)	12112	5734	ENSG00000171522	PTGER4	protein-coding
1972	chr2	129261739	129262142	+	405	0.89	0.00303	0.529	intron (NR_122042, intron 1 of 3)	11951	151121	ENSG00000204460	LINC01854	ncRNA
1973	chr6	133062640	133063460	+	822	-0.64	0.00303	0.529	Intergenic	-25030	285735		LINC00326	ncRNA
1974	chr1	96674231	96674678	+	449	0.88	0.00303	0.529	Intergenic	-47151	58155	ENSG00000117569	PTBP2	protein-coding
1975	chr14	41197935	41198711	+	778	-0.77	0.00303	0.529	Intergenic	243612	644919		LINC02315	ncRNA
1976	chr7	85263955	85264278	+	325	-0.86	0.00303	0.529	Intergenic	-142185	223117	ENSG00000153993	SEMA3D	protein-coding
1977	chr9	125125814	125126296	+	484	0.88	0.00304	0.529	intron (NM_173690, intron 2 of 18)	17473	286205	ENSG00000173611	SCAI	protein-coding
1978	chr4	72299440	72299783	+	345	-1.18	0.00304	0.529	intron (NM_014243, intron 17 of 21)	260479	10886	ENSG00000056291	NPFFR2	protein-coding
1979	chr1_KI270712v1_random	56160	57635	+	1477	0.54	0.00304	0.529	NA	NA
1980	chr4	80296817	80297221	+	406	0.97	0.00304	0.529	Intergenic	28754	2250	ENSG00000138675	FGF5	protein-coding
1981	chr16	62944974	62945391	+	419	-0.89	0.00304	0.529	Intergenic	-908744	1006	ENSG00000150394	CDH8	protein-coding
1982	chr14	28928140	28928647	+	509	-0.84	0.00304	0.529	Intergenic	-142606	105370424	ENSG00000257056	LINC02282	ncRNA
1983	chr5	15771337	15771745	+	410	0.94	0.00304	0.529	intron (NM_001278317, intron 2 of 3)	-156539	101929472		CTD-2350J17.1	ncRNA
1984	chr8	36657767	36658157	+	392	0.9	0.00304	0.529	Intergenic	-126412	157855	ENSG00000215262	KCNU1	protein-coding
1985	chr14	83424785	83425081	+	298	-0.87	0.00304	0.529	Intergenic	782301	101928599	ENSG00000258743	LINC02301	ncRNA
1986	chr2	234864758	234865351	+	595	0.79	0.00305	0.529	Intergenic	-86963	23677	ENSG00000130147	SH3BP4	protein-coding
1987	chr19	42016387	42016784	+	399	0.97	0.00305	0.529	intron (NM_002088, intron 14 of 18)	-22355	478	ENSG00000105409	ATP1A3	protein-coding
1988	chr6	166687175	166687397	+	224	0.98	0.00305	0.529	intron (NM_001006932, intron 2 of 21)	-60035	6196	ENSG00000071242	RPS6KA2	protein-coding
1989	chr1	204203305	204203652	+	349	0.92	0.00305	0.529	intron (NM_198447, intron 1 of 4)	-6987	3814	ENSG00000170498	KISS1	protein-coding
1990	chr8	21515865	21516234	+	371	-0.95	0.00305	0.529	Intergenic	217810	101929172	ENSG00000254334	LOC101929172	ncRNA
1991	chr7	72087637	72088063	+	428	0.77	0.00305	0.529	intron (NM_001363460, intron 3 of 5)	249541	83698	ENSG00000183166	CALN1	protein-coding
1992	chr7	33408521	33409086	+	567	0.77	0.00305	0.529	intron (NM_001348037, intron 18 of 20)	279239	27241	ENSG00000122507	BBS9	protein-coding
1993	chr11	134211036	134211650	+	616	0.73	0.00306	0.529	intron (NM_015261, intron 3 of 34)	13189	23310	ENSG00000151503	NCAPD3	protein-coding
1994	chr1	118326890	118327419	+	531	-0.8	0.00306	0.529	Intergenic	-141926	200162	ENSG00000155761	SPAG17	protein-coding
1995	chr7	45768185	45769691	+	1508	0.69	0.00306	0.529	promoter-TSS (NR_024271)	80	641977	ENSG00000214765	SEPTIN7P2	pseudo
1996	chr10	11299665	11300097	+	434	0.86	0.00306	0.529	intron (NM_001025076, intron 9 of 13)	44793	414196		CELF2-AS1	ncRNA
1997	chr12	92044259	92044614	+	357	1.11	0.00307	0.529	intron (NR_132341, intron 1 of 4)	97277	256021	ENSG00000257242	LINC01619	ncRNA
1998	chr19	36858400	36858649	+	251	1.14	0.00307	0.529	intron (NM_001242474, intron 3 of 3)	6873	25850	ENSG00000251247	ZNF345	protein-coding
[truncated: 3,862 more rows]
