# Supplementary material for: Integrated Multiomics Analyses Revealing Different Molecular Profiles Between Early- and Late-Stage Lung Adenocarcinoma
Source: Front Oncol. 2021 Oct 21;11:746943. doi: 10.3389/fonc.2021.746943 (PMC8567144; doi:10.3389/fonc.2021.746943)
Supplement: Supplementary file 2 [file DataSheet_2.zip › Revised Supplementary Table S7.xlsx]

## Sheet: Supplementary Table S7
Supplementary Table S7. Overlapping genes between differentially expressed genesgenes, genes located in copy number variation regions and differential open chromatin peaks-associated genes
DEGs	DEG_Desc	SMUs	CNVs	OCPs
ALK	up	-	early del	-
BRDT	up	/	early del	-		up	The upregulated genes in the LS group.
CIDEC	up	/	early del	-		down	The downregulated genes in the LS group.
CLCA3P	up	/	early del	-		-	No mutation was detected in the ES and LS group.
CNT-P2	up	/	early del	weak		/	Not included in the targeted 474-Gene NGS Panels.
DMBX1	up	/	early del	-		early amp	Identify CNV amplified regions in the ES group.
DQX1	up	/	early del	-		early del	Identify CNV deleted regions in the ES group.
EN1	up	/	early del	-		late amp	Identify CNV amplified regions in the LS group.
GRIN2B	up	/	early del	-		late del	Identify CNV deleted regions in the LS group.
HHATL	up	/	early del	-		weak	The signal of open chromatin peaks is weaker in the LS group.
INSRR	up	/	early del	-		strong	The signal of open chromatin peaks is higher in the LS group.
KRT6A	up	/	early del	-
KRT6B	up	/	early del	-
PADI1	up	/	early del	-
PRSS1	up	/	early del	-
PRSS2	up	/	early del	-
RFL-	up	/	early del	-
HERC2P10	up	/	late amp	-
NTRK2	up	/	late del	weak
ADIPOQ	up	-	-	-
ALG1L5P	up	/	-	-
B3GNT6	up	/	-	-
CCR12P	up	/	-	-
CEMIP	up	/	-	-
CICP27	up	/	-	-
CLEC4GP1	up	/	-	-
CRYGN	up	/	-	-
CYP4F3	up	/	-	-
EMX2	up	/	-	-
EMX2OS	up	/	-	-
ENSG00000232774	up	/	-	-
ENSG00000237604	up	/	-	-
ENSG00000237643	up	/	-	-
ENSG00000249406	up	/	-	-
ENSG00000251093	up	/	-	-
ENSG00000253154	up	/	-	-
ENSG00000257156	up	/	-	-
ENSG00000260877	up	/	-	-
ENSG00000260997	up	/	-	-
ENSG00000265517	up	/	-	-
ENSG00000266408	up	/	-	-
FBN2	up	/	-	strong
GJA3	up	/	-	-
GRIA4	up	/	-	strong
HAVCR1	up	/	-	-
HP	up	/	-	-
HTR3A	up	/	-	strong
IFNWP19	up	/	-	-
IGHGP	up	/	-	-
KRT14	up	/	-	-
KRT16	up	/	-	-
LDC1P	up	/	-	-
LINC00973	up	/	-	-
LINC02188	up	/	-	-
LINC02783	up	/	-	-
LUCAT1	up	/	-	-
MANCR	up	/	-	weak
MIR4527HG	up	/	-	-
MRO	up	/	-	-
MYEOV	up	/	-	-
MYO18B	up	/	-	-
NDP	up	/	-	-
OLFM4	up	/	-	-
PLXNB3	up	/	-	-
PNLIPRP3	up	/	-	-
POU4F1	up	/	-	-
PRAME	up	/	-	-
RNU1-67P	up	/	-	-
RPL26P29	up	/	-	-
SERPI-5	up	/	-	-
SERPINB5	up	/	-	-
SLC2A5	up	/	-	-
SPOCK1	up	/	-	-
STRA6	up	/	-	-
SYT12	up	/	-	-
SYT9	up	/	-	-
TCL1A	up	/	-	-
TIMD4	up	/	-	-
TREML2	up	/	-	-
TRIM40	up	/	-	-
C2orf73	down	/	early del	strong
CAC-2D2	down	/	early del	strong
DDC	down	/	early del	strong
LMNTD1	down	/	early del	weak
OVCH1	down	/	early del	strong
RPL13AP17	down	/	early del	weak
SRD5A2	down	-	early del	weak
TRHDE	down	/	early del	weak
C9orf24	down	/	late del	-
CFAP77	down	/	late del	-
D-I1	down	/	late del	-
MORN5	down	/	late del	-
NR4A3	down	-	late del	-
WDR38	down	/	late del	-
ABCC8	down	/	-	-
ADAMTS7P3	down	/	-	-
ADGB	down	/	-	-
ADGRG4	down	/	-	-
ADH1B	down	/	-	-
ANKRD66	down	/	-	-
ATP2B2	down	/	-	-
AZU1	down	/	-	-
BCAS1	down	/	-	-
BTG4	down	/	-	-
C10orf67	down	/	-	-
C15orf54	down	/	-	-
C20orf85	down	/	-	-
CAPSL	down	/	-	-
CEACAM8	down	/	-	-
CES3	down	/	-	-
CFAP61	down	/	-	-
CHST9	down	/	-	weak
CLDN18	down	/	-	weak
CLUL1	down	/	-	-
COL6A6	down	/	-	-
CPB2	down	/	-	-
CRH	down	/	-	-
CST5	down	/	-	weak
CYP2F1	down	/	-	-
D-I2	down	/	-	-
DPP6	down	/	-	weak
DPYS	down	/	-	-
DRAIC	down	/	-	-
EFCAB1	down	/	-	-
ENSG00000181123	down	/	-	-
ENSG00000204566	down	/	-	-
ENSG00000205081	down	/	-	-
ENSG00000228950	down	/	-	-
ENSG00000231418	down	/	-	-
ENSG00000248491	down	/	-	-
ENSG00000249610	down	/	-	-
ENSG00000250049	down	/	-	-
ENSG00000250546	down	/	-	-
ENSG00000250803	down	/	-	-
ENSG00000252236	down	/	-	-
ENSG00000253177	down	/	-	-
ENSG00000254044	down	/	-	-
ENSG00000255446	down	/	-	-
ENSG00000256948	down	/	-	-
ENSG00000258751	down	/	-	-
ENSG00000259094	down	/	-	-
ENSG00000259423	down	/	-	-
ENSG00000259445	down	/	-	-
ENSG00000259450	down	/	-	-
ENSG00000259594	down	/	-	-
ENSG00000259692	down	/	-	-
ENSG00000269916	down	/	-	-
ENSG00000275392	down	/	-	-
ENSG00000277639	down	/	-	-
EYA4	down	/	-	weak
F11	down	/	-	-
FAT3	down	/	-	weak
FBN3	down	/	-	-
FHL1	down	/	-	-
FOSB	down	/	-	-
GABRB3	down	/	-	-
GDF10	down	/	-	-
GPC3	down	/	-	-
GRIA1	down	/	-	-
HAS3	down	/	-	-
HS3ST2	down	/	-	-
HS3ST6	down	/	-	-
IL13	down	/	-	-
KCNV1	down	/	-	weak
KRT18P29	down	/	-	-
LGALS4	down	/	-	-
LGI3	down	/	-	-
LINC00323	down	/	-	weak
LINC01827	down	/	-	-
LINC01917	down	/	-	weak
LINC01919	down	/	-	-
LINC02300	down	/	-	-
LRFN5	down	/	-	weak
LRRC10B	down	/	-	-
LRRC36	down	/	-	-
LRRC74B	down	/	-	-
MTTP	down	/	-	-
PDLIM3	down	/	-	weak
PGC	down	/	-	-
PLA2G4E-AS1	down	/	-	-
PTCHD1	down	/	-	-
PTCHD4	down	/	-	weak
RN7SL732P	down	/	-	-
RNF7P1	down	/	-	-
RNY3P8	down	/	-	-
RPL18P1	down	/	-	-
RRAD	down	/	-	-
RTL3	down	/	-	-
SCGB1A1	down	/	-	-
SCN2B	down	/	-	-
SEC14L3	down	/	-	-
SERPINB3	down	/	-	-
SLC6A4	down	/	-	-
SPINK5	down	/	-	-
STPG2-AS1	down	/	-	weak
SYT4	down	/	-	-
TFF3	down	/	-	-
TMEM212	down	/	-	weak
TMEM255A	down	/	-	-
TPPP3	down	/	-	-
VWA3A	down	/	-	-
C9orf50	up	/	late del	-
IFNE	up	/	late del	-
MIR31HG	up	/	late del	-
PAEP	up	/	late del	-
NKAIN3	up	/	-	weak
NKAIN3-IT1	up	/	-	weak
OR51E2	up	/	-	weak
ALOX15	down	/	early del	-
CACNB4	down	/	early del	-
CCDC190	down	/	early del	-
CCDC60	down	/	early del	-
CDHR3	down	/	early del	-
CDHR4	down	/	early del	-
CFAP73	down	/	early del	-
CHIT1	down	/	early del	-
CHRM2	down	/	early del	-
CYP4A11	down	/	early del	-
D-H9	down	/	early del	-
D-SE2B	down	/	early del	-
DRC1	down	/	early del	-
ERBB4	down	-	early del	-
ERICH3	down	/	early del	-
GSTM5	down	/	early del	-
GUCA2A	down	/	early del	-
HSD17B6	down	/	early del	-
IHH	down	/	early del	-
IL1RL1	down	/	early del	-
KIAA2012	down	/	early del	-
LEFTY2	down	/	early del	-
MAP3K19	down	/	early del	-
NR4A1	down	/	early del	-
OR7E47P	down	/	early del	-
RYR2	down	/	early del	-
TSPAN19	down	/	early del	-
VWA3B	down	/	early del	-
ADAMTS8	down	/	-	strong
ADCY2	down	/	-	strong
ATP12A	down	/	-	strong
ATP6V0D2	down	/	-	strong
C1QTNF7	down	/	-	strong
C5orf49	down	/	-	strong
C6orf118	down	/	-	strong
CHR-4	down	/	-	strong
CTNND2	down	/	-	strong
CTXND1	down	/	-	strong
GRIK4	down	/	-	strong
LINC01571	down	/	-	strong
SCGB3A2	down	/	-	strong
SEC14L6	down	/	-	strong
ZBBX	down	/	-	strong
